# Supplementary material for: Hybridization and recurrent evolution of left–right reversal in the land snail genus Schileykula (Orculidae, Pulmonata)
Source: J Zool Syst Evol Res. 2019 Dec 10;58(3):633–47. doi: 10.1111/jzs.12353 (PMC7540069; doi:10.1111/jzs.12353)
Supplement: Supplementary file 2 — ALIGNMENT S1 Alignment of all COI sequences included in the study. [file JZS-58-633-s002.fas]

>MK332796_2803_Sp_doliolum_AT
AACTTTATACATAATTTTTGGAGTTTGGTGTGGTATGGTTGGGACGGGTCTTTCATTGCTTATTCGATTAGAATTAGGTACTTCTGGAGTCCTCAGGGAGGATCACTTTTTTAATGTTATTGTAACAGCACATGCTTTTGTTATAATTTTTTTCATAGTAATACCTATTATAATTGGAGGATTCGGAAACTGAATGGTGCCCCTATTAATTGGAGCACCAGATATAAGATTCCCTCGTATAAATAATATGAGATTCTGACTGCTCCCCCCTTCCTTTATTCTTCTCATTAGATCTAGAATAGTGGAAGGAGGGGCAGGTACTGGTTGAACTGTATATCCCCCTTTAAGAAGGCTTACAGGGCATGGAGGGGCCTCAGTCGATTTGGCTATTTTTTCTTTACATTTAGCAGGTATATCTTCTATTTTAGGTGCAATTAATTTTATTACTACTATTTTTAATATACGTGCTTCTGGCTTAACTATAGAACGATTAAGTTTGTTTGTGTGATCCATTTTAGTTACTGTATTTCTTTTACTCTTATCACTCCCTGTTTTAGCGGGAGCAATTACAATGCTTCTTACAGATCGAAATTTTAATACAAGCTTTTTTGATCCTGCCGGAGGGGGGGACCCTATTTTATATCAGCACTTGTTT
>MK332841_2804_Sp_doliolum_AT
AACTTTATACATAATTTTTGGAGTTTGGTGTGGTATGGTTGGGACGGGTCTTTCATTGCTTATTCGATTAGAATTAGGTACTTCTGGAGTCCTCAGGGAGGATCACTTTTTTAATGTTATTGTAACAGCACATGCTTTTGTTATAATTTTTTTCATAGTAATACCTATTATAATTGGAGGATTCGGAAACTGAATGGTGCCCCTATTAATTGGAGCACCAGATATAAGATTCCCTCGTATAAATAATATGAGATTCTGACTGCTCCCCCCTTCCTTTATTCTTCTCATTAGATCTAGAATAGTGGAAGGAGGGGCAGGTACTGGTTGAACTGTATATCCCCCTTTAAGAAGGCTTACAGGGCATGGAGGGGCCTCAGTCGATTTGGCTATTTTTTCTTTACATTTAGCAGGTATATCTTCTATTTTAGGTGCAATTAATTTTATTACTACTATTTTTAATATACGTGCTTCTGGCTTAACTATAGAACGATTAAGTTTGTTTGTGTGATCCATTTTAGTTACTGTATTTCTTTTACTCTTATCACTCCCTGTTTTAGCGGGAGCAATTACAATGCTTCTTACAGATCGAAATTTTAATACAAGCTTTTTTGATCCTGCCGGAGGGGGGGACCCTATTTTATATCAGCACTTGTTT
>MK332842_2835_Sp_doliolum_HU
AACTTTATACATAATTTTTGGAGTTTGGTGTGGTATGGTTGGGACGGGTCTTTCATTGCTTATTCGATTAGAATTAGGTACTTCTGGAGTTCTCAGGGAGGATCACTTTTTTAATGTTATTGTAACAGCACATGCTTTTGTTATAATTTTTTTTATAGTGATACCTATTATAATTGGAGGATTCGGAAACTGAATGGTGCCCCTATTAATTGGAGCACCAGATATAAGATTCCCTCGTATAAATAATATAAGATTCTGATTGCTCCCCCCTTCCTTTATTCTTCTTATTAGATCTAGAATAGTTGAAGGAGGGGCAGGTACTGGTTGAACTGTATACCCCCCTTTAAGAAGGCTTACAGGGCATGGAGGGGCCTCAGTCGATTTGGCTATTTTTTCTTTACATTTAGCAGGTATATCTTCTATTTTAGGTGCAATTAACTTTATTACTACTATTTTTAATATACGTGCTTCTGGCTTAACTATAGAACGGTTAAGTTTGTTTGTGTGATCCATTTTAGTTACTGTATTTCTTTTACTCTTATCACTCCCCGTTTTAGCGGGAGCAATTACAATGCTTCTTACAGATCGAAATTTTAATACAAGCTTTTTTGATCCTGCCGGAGGGGGGGACCCTATTTTATATCAGCACTTGTTT
>MK332843_2836_Sp_doliolum_HU
AACTTTATACATAATTTTTGGAGTTTGGTGTGGTATGGTTGGGACGGGTCTTTCATTGCTTATTCGATTAGAATTAGGTACTTCTGGAGTTCTCAGGGAGGATCACTTTTTTAATGTTATTGTAACAGCACATGCTTTTGTTATAATTTTTTTTATAGTGATACCTATTATAATTGGAGGATTCGGAAACTGAATGGTGCCCCTATTAATTGGAGCACCAGATATAAGATTCCCTCGTATAAATAATATAAGATTCTGATTGCTCCCCCCTTCCTTTATTCTTCTTATTAGATCTAGAATAGTTGAAGGAGGGGCAGGTACTGGTTGAACTGTATACCCCCCTTTAAGAAGGCTTACAGGGCATGGAGGGGCCTCAGTCGATTTGGCTATTTTTTCTTTACATTTAGCAGGTATATCTTCTATTTTAGGTGCAATTAACTTTATTACTACTATTTTTAATATACGTGCTTCTGGCTTAACTATAGAACGGTTAAGTTTGTTTGTGTGATCCATTTTAGTTACTGTATTTCTTTTACTCTTATCACTCCCCGTTTTAGCGGGAGCAATTACAATGCTTCTTACAGATCGAAATTTTAATACAAGCTTTTTTGATCCTGCCGGAGGGGGGGACCCTATTTTATATCAGCACTTGTTT
>MK332844_2837_Sp_doliolum_HU
AACTTTATACATAATTTTTGGAGTTTGGTGTGGTATGGTTGGGACGGGTCTTTCATTGCTTATTCGATTAGAATTAGGTACTTCTGGAGTTCTCAGGGAGGATCACTTTTTTAATGTTATTGTAACAGCACATGCTTTTGTTATAATTTTTTTTATAGTGATACCTATTATAATTGGAGGATTCGGAAACTGAATGGTGCCCCTATTAATTGGAGCACCAGATATAAGATTCCCTCGTATAAATAATATAAGATTCTGATTGCTCCCCCCTTCCTTTATTCTTCTTATTAGATCTAGAATAGTTGAAGGAGGGGCAGGTACTGGTTGAACTGTATACCCCCCTTTAAGAAGGCTTACAGGGCATGGAGGGGCCTCAGTCGATTTGGCTATTTTTTCTTTACATTTAGCAGGTATATCTTCTATTTTAGGTGCAATTAACTTTATTACTACTATTTTTAATATACGTGCTTCTGGCTTAACTATAGAACGGTTAAGTTTGTTTGTGTGATCCATTTTAGTTACTGTATTTCTTTTACTCTTATCACTCCCCGTTTTAGCGGGAGCAATTACAATGCTTCTTACAGATCGAAATTTTAATACAAGCTTTTTTGATCCTGCCGGAGGGGGGGACCCTATTTTATATCAGCACTTGTTT
>MK332845_2839_Sp_doliolum_HU
AACTTTATACATAATTTTTGGAGTTTGGTGTGGTATGGTTGGGACGGGTCTTTCATTGCTTATTCGATTAGAATTAGGTACTTCTGGAGTTCTCAGGGAGGATCACTTTTTTAATGTTATTGTAACAGCACATGCTTTTGTTATAATTTTTTTTATAGTGATACCTATTATAATTGGAGGATTCGGAAACTGAATGGTGCCTCTATTAATTGGAGCACCAGATATAAGATTCCCTCGTATAAATAATATAAGATTCTGATTGCTCCCCCCTTCCTTTATTCTTCTTATTAGATCTAGAATAGTTGAAGGAGGGGCAGGTACTGGTTGAACTGTATACCCCCCTTTAAGAAGGCTTACAGGGCATGGAGGGGCCTCAGTCGATTTGGCTATTTTTTCTTTACATTTAGCAGGTATATCTTCTATTTTAGGTGCAATTAACTTTATTACTACTATTTTTAATATACGTGCTTCTGGCTTAACTATAGAACGGTTAAGTTTGTTTGTGTGATCCATTTTAGTTACTGTATTTCTTTTACTCTTATCACTCCCCGTTTTAGCGGGAGCAATTACAATGCTTCTTACAGATCGAAATTTTAATACAAGCTTTTTTGATCCTGCCGGAGGGGGGGACCCTATTTTATATCAGCACTTGTTT
>MK332846_2840_Sp_doliolum_HU
AACTTTATACATAATTTTTGGAGTTTGGTGTGGTATGGTTGGGACGGGTCTTTCATTGCTTATTCGATTAGAATTAGGTACTTCTGGAGTTCTCAGGGAGGATCACTTTTTTAATGTTATTGTAACAGCACATGCTTTTGTTATAATTTTTTTTATAGTGATACCTATTATAATTGGAGGATTCGGAAACTGAATGGTGCCTCTATTAATTGGAGCACCAGATATAAGATTCCCTCGTATAAATAATATAAGATTCTGATTGCTCCCCCCTTCCTTTATTCTTCTTATTAGATCTAGAATAGTTGAAGGAGGGGCAGGTACTGGTTGAACTGTATACCCCCCTTTAAGAAGGCTTACAGGGCATGGAGGGGCCTCAGTCGATTTGGCTATTTTTTCTTTACATTTAGCAGGTATATCTTCTATTTTAGGTGCAATTAACTTTATTACTACTATTTTTAATATACGTGCTTCTGGCTTAACTATAGAACGGTTAAGTTTGTTTGTGTGATCCATTTTAGTTACTGTATTTCTTTTACTCTTATCACTCCCCGTTTTAGCGGGAGCAATTACAATGCTTCTTACAGATCGAAATTTTAATACAAGCTTTTTTGATCCTGCCGGAGGGGGGGACCCTATTTTATATCAGCACTTGTTT
>MK332847_2841_Sp_doliolum_HU
AACTTTATACATAATTTTTGGAGTTTGGTGTGGTATGGTTGGGACGGGTCTTTCATTACTTATTCGATTAGAATTAGGTACTTCTGGAGTTCTCAGGGAGGATCACTTTTTTAATGTTATTGTAACAGCACATGCTTTTGTTATAATTTTTTTCATAGTAATACCTATTATAATTGGAGGATTCGGAAACTGAATGGTGCCCCTATTAATTGGAGCACCAGATATAAGATTCCCTCGTATAAATAATATGAGATTCTGACTGCTCCCCCCTTCCTTTATTCTTCTCATTAGATCTAGAATAGTTGAAGGAGGGGCAGGTACTGGTTGAACTGTATATCCCCCTTTAAGAAGGCTTACAGGGCATGGAGGGGCCTCAGTCGATTTGGCTATTTTTTCTTTACATTTAGCAGGTATATCTTCTATTTTAGGTGCAATTAATTTTATTACTACTATTTTTAATATACGTGCTTCTGGCTTAACTATAGAACGATTAAGTTTGTTTGTGTGATCCATTTTAGTTACTGTATTTCTTTTACTCTTATCACTCCCCGTTTTAGCGGGAGCAATTACAATGCTTCTTACAGATCGAAATTTTAATACAAGCTTTTTTGATCCTGCCGGAGGGGGGGACCCTATTTTATATCAGCACTTGTTT
>MK332848_2842_Sp_doliolum_HU
AACTTTATACATAATTTTTGGAGTTTGGTGTGGTATGGTTGGGACGGGTCTTTCATTGCTTATTCGATTAGAATTAGGTACTTCTGGAGTTCTCAGGGAGGATCACTTTTTTAATGTTATTGTAACAGCACATGCTTTTGTTATAATTTTCTTTATAGTGATACCTATTATAATTGGAGGATTCGGAAACTGAATGGTGCCTCTATTAATTGGAGCACCAGATATAAGATTCCCTCGTATAAATAATATAAGATTCTGATTGCTCCCCCCTTCCTTTATTCTTCTTATTAGATCTAGAATAGTTGAAGGAGGGGCAGGTACTGGTTGAACTGTATACCCCCCTTTAAGAAGGCTTACAGGGCATGGAGGGGCCTCAGTCGATTTGGCTATTTTTTCTTTACATTTAGCAGGTATATCTTCTATTTTAGGTGCAATTAACTTTATTACTACTATTTTTAATATACGTGCTTCTGGCTTAACTATAGAACGGTTAAGTTTGTTTGTGTGATCCATTTTAGTTACTGTATTTCTTTTACTCTTATCACTCCCCGTTTTAGCGGGAGCAATTACAATGCTTCTTACAGATCGAAATTTTAATACAAGCTTTTTTGATCCTGCCGGAGGGGGGGACCCTATTTTATATCAGCACTTGTTT
>MK332849_2843_Sp_doliolum_HU
AACTTTATACATAATTTTTGGAGTTTGGTGTGGTATGGTTGGGACGGGTCTTTCATTGCTTATTCGATTAGAATTAGGTACTTCTGGAGTTCTCAGGGAGGATCACTTTTTTAATGTTATTGTAACAGCACATGCTTTTGTTATAATTTTTTTTATAGTGATACCTATTATAATTGGAGGATTCGGAAACTGAATGGTGCCTCTATTAATTGGAGCACCAGATATAAGATTCCCTCGTATAAATAATATAAGATTCTGATTGCTCCCCCCTTCCTTTATTCTTCTTATTAGATCTAGAATAGTTGAAGGAGGGGCAGGTACTGGTTGAACTGTATACCCCCCTTTAAGAAGGCTTACAGGGCATGGAGGGGCCTCAGTCGATTTGGCTATTTTTTCTTTACATTTAGCAGGTATATCTTCTATTTTAGGTGCAATTAACTTTATTACTACTATTTTTAATATACGTGCTTCTGGCTTAACTATAGAACGGTTAAGTTTGTTTGTGTGATCCATTTTAGTTACTGTATTTCTTTTACTCTTATCACTCCCCGTTTTAGCGGGAGCAATTACAATGCTTCTTACAGATCGAAATTTTAATACAAGCTTTTTTGATCCTGCCGGAGGGGGGGACCCTATTTTATATCAGCACTTGTTT
>MK332795_2845_Sp_doliolum_HU
AACTTTATACATAATTTTTGGAGTTTGGTGTGGTATGGTTGGGACGGGTCTTTCATTGCTTATTCGATTAGAATTAGGTACTTCTGGAGTTCTCAGGGAGGATCACTTTTTTAATGTTATTGTAACAGCACATGCTTTTGTTATAATTTTTTTTATAGTGATACCCATTATAATTGGAGGATTCGGAAACTGAATGGTGCCTCTATTAATTGGAGCACCAGATATAAGATTCCCTCGTATAAATAATATAAGATTCTGATTGCTCCCCCCTTCTTTTATTCTTCTTATTAGATCTAGAATAGTTGAAGGAGGGGCAGGTACTGGTTGAACTGTATACCCCCCTTTAAGAAGGCTTACAGGGCATGGAGGGGCCTCAGTCGATTTGGCTATTTTTTCTTTACATTTAGCAGGTATATCTTCTATTTTAGGTGCAATTAACTTTATTACTACTATTTTTAATATACGTGCTTCTGGCTTAACTATAGAACGGTTAAGTTTGTTTGTGTGATCCATTTTAGTTACTGTATTTCTTTTACTCTTATCACTCCCCGTTTTAGCGGGAGCAATTACAATGCTTCTTACAGATCGAAATTTTAATACAAGCTTTTTTGATCCTGCCGGAGGGGGGGACCCTATTTTATATCAGCACTTGTTT
>MK332850_2846_Sp_doliolum_HU
AACTTTATACATAATTTTTGGAGTTTGGTGTGGTATGGTTGGGACGGGTCTTTCATTGCTTATTCGATTAGAATTAGGTACTTCTGGAGTTCTCAGGGAGGATCACTTTTTTAATGTTATTGTAACAGCACATGCTTTTGTTATAATTTTTTTTATAGTGATACCCATTATAATTGGAGGATTCGGAAACTGAATGGTGCCTCTATTAATTGGAGCACCAGATATAAGATTCCCTCGTATAAATAATATAAGATTCTGATTGCTCCCCCCTTCCTTTATTCTTCTTATTAGATCTAGAATAGTTGAAGGAGGGGCAGGTACTGGTTGAACTGTATACCCCCCTTTAAGAAGGCTTACAGGGCATGGAGGGGCCTCAGTCGATTTGGCTATTTTTTCTTTACATTTAGCAGGTATATCTTCTATTTTAGGTGCAATTAACTTTATTACTACTATTTTTAATATACGTGCTTCTGGCTTAACTATAGAACGGTTAAGTTTGTTTGTGTGATCCATTTTAGTTACTGTATTTCTTTTACTCTTATCACTCCCCGTTTTAGCGGGAGCAATTACAATGCTTCTTACAGATCGAAATTTTAATACAAGCTTTTTTGATCCTGCCGGAGGGGGGGACCCTATTTTATATCAGCACTTGTTT
>MK332851_2847_Sp_doliolum_HU
AACTTTATACATAATTTTTGGAGTTTGGTGTGGTATGGTTGGGACGGGTCTTTCATTGCTTATTCGATTAGAATTAGGTACTTCTGGAGTTCTCAGGGAGGATCACTTTTTTAATGTTATTGTAACAGCACATGCTTTTGTTATAATTTTTTTTATAGTGATACCCATTATAATTGGAGGATTCGGAAACTGAATGGTGCCTCTATTAATTGGAGCACCAGATATAAGATTCCCTCGTATAAATAATATAAGATTCTGATTGCTCCCCCCTTCCTTTATTCTTCTTATTAGATCTAGAATAGTTGAAGGAGGGGCAGGTACTGGTTGAACTGTATACCCCCCTTTAAGAAGGCTTACAGGGCATGGAGGGGCCTCAGTCGATTTGGCTATTTTTTCTTTACATTTAGCAGGTATATCTTCTATTTTAGGTGCAATTAACTTTATTACTACTATTTTTAATATACGTGCTTCTGGCTTAACTATAGAACGGTTAAGTTTGTTTGTGTGATCCATTTTAGTTACTGTATTTCTTTTACTCTTATCACTCCCCGTTTTAGCGGGAGCAATTACAATGCTTCTTACAGATCGAAATTTTAATACAAGCTTTTTTGATCCTGCCGGAGGGGGGGACCCTATTTTATATCAGCACTTGTTT
>MK332852_5443_Sp_doliolum_HR
AACTTTATACATAATTTTTGGAGTTTGGTGTGGTATGGTTGGGACGGGTCTTTCATTGCTTATTCGATTAGAATTAGGTACTTCTGGAGTTCTCAGGGAGGATCACTTTTTTAATGTTGTTGTAACAGCACATGCTTTTGTTATAATTTTTTTTATAGTAATACCTATTATAATTGGAGGATTTGGAAACTGAATGGTACCCCTATTAATTGGAGCACCAGATATAAGATTCCCTCGTATAAATAATATGAGATTCTGACTGCTCCCCCCTTCCTTTATTCTTCTCATTAGATCTAGAATAGTTGAAGGAGGGGCAGGTACTGGTTGAACTGTATATCCCCCTTTAAGAAGGCTTACAGGGCATGGAGGGGCCTCAGTCGATTTGGCTATTTTTTCTTTACATTTAGCAGGTATATCTTCTATTTTAGGTGCAATTAATTTTATTACTACTATTTTTAATATACGTGCTTCTGGCTTAACTATAGAACGATTAAGTTTGTTTGTGTGATCCATTTTAGTTACTGTATTTCTTTTACTCTTATCACTCCCCGTTTTAGCGGGAGCAATTACAATGCTTCTTACAGATCGAAATTTTAATACAAGCTTTTTTGATCCTGCCGGAGGGGGAGACCCTATTTTATATCAACACTTGTTT
>MK332853_5451_Sp_doliolum_SI
AACTTTATACATAATTTTTGGAGTTTGGTGTGGTATGGTTGGGACGGGTCTTTCATTGCTTATTCGATTAGAATTAGGTACTTCTGGAGTTCTCAGGGAGGATCACTTTTTTAATGTTATTGTAACAGCACATGCTTTTGTTATAATTTTTTTTATAGTAATACCTATTATAATTGGAGGATTCGGAAACTGAATGGTGCCTCTATTAATTGGAGCACCAGATATAAGATTCCCTCGTATAAATAATATAAGATTCTGACTGCTCCCCCCTTCCTTTATTCTTCTCATTAGATCCAGAATAGTTGAAGGAGGGGCAGGTACTGGTTGAACTGTATACCCCCCTTTAAGAAGGCTTACAGGGCATGGAGGGGCCTCAGTCGATTTGGCTATTTTTTCTTTACATTTAGCAGGTATATCTTCTATTTTAGGTGCAATTAACTTTATCACTACTATTTTTAATATACGTGCTTCTGGCTTAATTATAGAACGGTTAAGTTTGTTTGTGTGATCTATTTTAGTTACTGTATTTCTTTTACTCTTATCACTCCCCGTTTTAGCGGGAGCAATTACAATGCTTCTTACAGATCGAAATTTTAATACAAGCTTTTTTGATCCTGCCGGAGGGGGAGACCCTATTTTATATCAGCACTTGTTC
>MK332854_5459_Sp_doliolum_SI
AACTTTATACATAATTTTTGGAATTTGGTGTGGTATGGTTGGAACGGGTCTCTCATTACTTATTCGATTAGAGTTAGGTACTTCTGGAGTTCTTAGGGAGGATCATTTTTTTAATGTTATTGTAACAGCACATGCTTTTGTTATAATTTTTTTTATAGTAATACCCATTATAATTGGAGGATTTGGAAACTGAATAGTGCCTCTGTTAATTGGAGCACCAGATATAAGATTTCCTCGTATAAATAATATAAGATTTTGACTGCTTCCCCCTTCTTTTATTCTTCTTATTAGATCTAGAATAGTTGAGGGAGGAGCAGGTACTGGTTGAACTGTATATCCCCCTTTAAGAAGGCTTACAGGACATAGAGGAGCCTCAGTCGATTTGGCTATTTTTTCTTTACATTTAGCAGGTATATCTTCTATTTTAGGTGCAATTAACTTTATTACTACTATTTTTAATATACGTGCTTCTGGCTTAACTATAGAACGGTTAAGTTTGTTTGTATGATCTATTTTAGTTACTGTATTTCTCTTACTTTTATCACTCCCTGTTTTAGCGGGAGCAATCACAATGCTTCTTACAGATCGAAATTTTAATACAAGCTTTTTTGATCCTGCCGGAGGAGGAGACCCTATCTTATACCAGCACTTATTT
>KY512677_5460_Sp_doliolum_SI
AACTTTATACATAATTTTTGGAGTTTGGTGTGGTATGGTTGGGACGGGTCTTTCATTGCTTATTCGATTAGAATTAGGTACTTCTGGAGTTCTCAGGGAGGATCACTTTTTTAATGTTATTGTAACAGCACATGCTTTTGTTATAATTTTTTTTATAGTAATACCTATTATAATTGGAGGATTCGGAAACTGAATGGTGCCTCTATTAATTGGAGCACCAGATATAAGATTCCCTCGTATAAATAATATGAGATTCTGACTGCTCCCCCCTTCCTTTATTCTTCTCATTAGATCCAGAATAGTTGAAGGAGGGGCAGGTACTGGTTGAACTGTATACCCCCCTTTAAGAAGGCTTACAGGGCATGGAGGGGCCTCAGTCGATTTGGCTATTTTTTCTTTACATTTAGCAGGTATATCTTCTATTTTAGGTGCAATTAACTTTATCACTACTATTTTTAATATACGTGCTTCTGGCTTAACTATAGAACGGTTAAGTTTGTTTGTGTGATCTATTTTAGTTACTGTATTTCTTTTACTCTTATCACTCCCCGTTTTAGCGGGAGCAATTACAATGCTTCTTACAGATCGAAATTTTAATACAAGCTTTTTTGATCCTGCCGGAGGGGGAGACCCTATTTTATATCAGCACTTGTTC
>MK332855_5461_Sp_doliolum_SI
AACTTTATACATAATTTTTGGAGTTTGGTGTGGTATGGTTGGGACGGGTCTTTCATTGCTTATTCGATTAGAATTAGGTACTTCTGGAGTTCTCAGGGAGGATCACTTTTTTAATGTTATTGTAACAGCACATGCTTTTGTTATAATTTTTTTTATAGTAATACCTATTATAATTGGAGGATTCGGAAACTGAATGGTGCCTCTATTAATTGGAGCACCAGATATAAGATTCCCTCGTATAAATAATATGAGATTCTGACTGCTCCCCCCTTCCTTTATTCTTCTCATTAGATCCAGAATAGTTGAAGGAGGGGCAGGTACTGGTTGAACTGTATACCCCCCTTTAAGAAGGCTTACAGGGCATGGAGGGGCCTCAGTCGATTTGGCTATTTTTTCTTTACATTTAGCAGGTATATCTTCTATTTTAGGTGCAATTAACTTTATCACTACTATTTTTAATATACGTGCTTCTGGCTTAATTATAGAACGGTTAAGTTTGTTTGTGTGATCTATTTTAGTTACTGTATTTCTTTTACTCTTATCACTCCCCGTTTTAGCGGGAGCAATTACAATGCTTCTTACAGATCGAAATTTTAATACAAGCTTTTTTGATCCTGCCGGAGGGGGAGACCCTATTTTATATCAGCACTTGTTC
>MK332856_5462_Sp_doliolum_AT
AACTTTATACATAATTTTTGGAGTTTGGTGTGGTATGGTTGGGACGGGTCTTTCATTGCTTATTCGATTAGAATTAGGTACTTCTGGAGTTCTCAGGGAGGATCACTTTTTTAATGTTATTGTAACAGCACATGCTTTTGTTATAATTTTTTTTATAGTAATACCTATTATAATTGGAGGATTCGGAAACTGAATGGTGCCCTTATTAATTGGAGCGCCAGATATAAGATTTCCTCGTATAAATAATATGAGATTCTGACTGCTCCCCCCTTCCTTTATCCTTCTCATTAGATCTAGAATAGTTGAAGGAGGGGCAGGTACTGGCTGAACTGTATACCCCCCTTTAAGAAGGCTTACAGGGCATGGAGGGGCCTCAGTTGATTTGGCTATTTTTTCTTTACATTTAGCAGGTATATCTTCTATTTTAGGTGCAATTAACTTTATTACTACTATTTTTAATATACGTGCTTCTGGCTTAACTATAGAACGGTTAAGCTTGTTTGTGTGATCCATTTTAGTTACTGTATTTCTTTTACTCTTATCACTCCCCGTTTTAGCGGGAGCAATTACAATGCTTCTTACAGATCGAAATTTTAATACAAGCTTTTTTGATCCTGCCGGAGGGGGAGACCCTATTTTATATCAGCACTTGTTT
>MK332857_5463_Sp_doliolum_AT
AACTTTATACATAATTTTTGGAGTTTGGTGTGGTATGGTTGGGACGGGTCTTTCATTGCTTATTCGATTAGAATTAGGTACTTCTGGAGTTCTCAGGGAGGATCACTTTTTTAATGTTATTGTAACAGCACATGCTTTTGTTATAATTTTTTTTATAGTAATACCTATTATAATTGGAGGATTCGGAAACTGAATGGTGCCCTTATTAATTGGAGCGCCAGATATAAGATTTCCTCGTATAAATAATATGAGATTCTGACTGCTCCCCCCTTCCTTTATCCTTCTCATTAGATCTAGAATAGTTGAAGGAGGGGCAGGTACTGGCTGAACTGTATACCCCCCTTTAAGAAGGCTTACAGGGCATGGAGGGGCCTCAGTTGATTTGGCTATTTTTTCTTTACATTTAGCAGGTATATCTTCTATTTTAGGTGCAATTAACTTTATTACTACTATTTTTAATATACGTGCTTCTGGCTTAACTATAGAACGGTTAAGCTTGTTTGTGTGATCCATTTTAGTTACTGTATTTCTTTTACTCTTATCACTCCCCGTTTTAGCGGGAGCAATTACAATGCTTCTTACAGATCGAAATTTTAATACAAGCTTTTTTGATCCTGCCGGAGGGGGAGACCCTATTTTATATCAGCACTTGTTT
>MK332827_5490_S_scyphus_scyphus
TACATTATATATAATTTTTGGAGTATGATGTGGAATAGTTGGAACTGGTTTATCACTTCTTATTCGGCTTGAATTAGGAACATCGGGAGTTCTTACGGATGATCATTTTTATAATGTAATTGTTACAGCACATGCCTTTGTAATAATTTTTTTCATGGTAATGCCTATTATAATTGGAGGTTTTGGTAATTGAATAGTTCCTTTGCTTATTGGTGCACCAGATATAAGATTTCCTCGAATAAATAATATAAGATTTTGACTTCTTCCTCCATCTTTTGTTTTATTAATTAGATCAAGCATAGTAGAAGGTGGAGCTGGTACCGGGTGAACTGTATATCCTCCTCTTAGAAGACTTATTGGGCATAGAGGGGCCTCTGTTGATTTGGCGATTTTTTCTCTTCATTTAGCAGGAATATCTTCAATTTTAGGAGCAATTAATTTTATTACAACAATTTTTAATATACGAGCTTCTGGACTCACTATAGAACGTTTAAGTTTATTTGTTTGGTCAATTCTTGTAACTGTATTTTTACTACTACTTTCATTACCTGTATTAGCAGGAGCTATTACTATGCTTCTTACAGACCGAAATTTTAATACCAGATTTTTTGATCCTGCGGGAGGGGGCGATCCAATTTTATATCAACATCTATTT
>MK332785_5491_S_scyphus_scyphus
GACATTATATATAATTTTTGGAGTATGATGTGGAATAGTTGGAACTGGTTTATCACTTCTTATTCGGCTTGAATTAGGAACATCGGGAGTTCTTACGGATGATCATTTTTATAATGTAATTGTTACAGCACATGCCTTTGTAATAATTTTTTTCATGGTAATGCCTATTATAATTGGAGGTTTTGGTAATTGAATAGTTCCTTTGCTTATTGGTGCACCAGATATAAGATTTCCTCGAATAAATAATATAAGATTTTGACTTCTTCCTCCATCTTTTGTTTTATTAATTAGATCAAGCATAGTAGAAGGTGGAGCTGGTACCGGGTGAACTGTATATCCTCCTCTTAGAAGACTTATTGGGCATAGAGGGGCCTCTGTTGATTTGGCGATTTTTTCTCTTCATTTAGCAGGAATATCTTCAATTTTAGGAGCAATTAATTTTATTACAACAATTTTTAATATACGAGCTTCTGGACTCACTATAGAACGTTTAAGTTTATTTGTTTGGTCAATTCTTGTAACTGTATTTTTACTACTACTTTCATTACCTGTATTAGCAGGAGCTATTACTATGCTTCTTACAGACCGAAATTTTAATACCAGATTTTTTGATCCTGCGGGAGGGGGCGATCCAATTTTATATCAACATCTATTT
>MK332811_6254_S_attilae
GACTCTGTACATAATTTTTGGTGTATGATGTGGTATAGTTGGAACTGGCTTATCATTACTTATTCGTTTAGAGTTAGGTACATCAGGTGTGATAAGAGATGATCATTTTTATAATGTAATTGTTACAGCACATGCTTTTGTAATAATTTTTTTTATAGTGATACCTGTTATAATTGGTGGTTTCGGAAATTGGATAGTTCCCCTACTAATTGGGGCGCCAGATATAAGGTTCCCCCGAATAAATAATATAAGATTTTGACTTTTACCACCATCTTTTATTTTATTAATTAGATCTAGTATAGTAGAAGGCGGAGCCGGAACAGGTTGAACTGTATATCCTCCCCTTAGAAGGCTTATTGGTCATAGGGGAGCCTCTGTAGATTTAGCAATTTTTTCTCTTCATTTGGCAGGAATGTCCTCTATTTTAGGGGCAATTAATTTTATTACTACCATTTTTAATATACGAGCTTCTGGGGTTACAATGGAGCGGCTTAGCTTATTTGTATGGTCAATTCTTGTAACTGTATTTCTCTTACTCCTTTCTTTACCTGTATTAGCTGGGGCTATTACTATACTTCTTACCGACCGTAATTTTAACACTAGATTTTTTGATCCTGCTGGGGGAGGTGATCCTATTTTGTACCAACATTTATTT
>MK332801_6257_S_aculeata
TACACTTTATATAATTTTTGGTGTATGATGCGGAATGGTGGGAACCGGTTTATCATTACTTATTCGTTTAGAGCTAGGAACATCAGGTGTATTAAGGGATGATCATTTTTATAATGTAATTGTTACAGCACATGCGTTTGTAATAATTTTTTTTATAGTAATACCCGTTATAATTGGTGGCTTTGGAAACTGAATAGTTCCTTTATTAATTGGAGCGCCGGATATAAGGTTTCCTCGGATAAATAACATAAGATTTTGACTTTTACCACCATCTTTTATTTTGTTAATTAGGTCTAGTATAGTAGAAGGTGGGGCTGGAACAGGTTGAACTGTTTACCCTCCTCTTAGAAGACTTATTGGTCATAGGGGAGCTTCAGTAGATTTAGCAATTTTTTCTCTACATTTAGCAGGAATATCTTCAATTTTAGGTGCAATTAATTTTATTACTACTATTTTTAATATACGAGCCTCTGGGATTACAATGGAGCGGCTTAGTCTATTTGTTTGATCAATTCTTGTAACTGTGTTTTTATTACTTCTTTCATTACCAGTATTAGCCGGAGCTATTACTATACTTCTTACTGATCGTAATTTTAATACTAGATTTTTTGACCCTGCTGGAGGGGGTGACCCTATTCTTTATCAACACTTATTT
>MK332786_6258_S_scyphus_sigma
TACATTATATATAATTTTCGGAGTATGATGTGGAATAGTTGGAACTGGTCTATCCCTTCTTATTCGACTTGAGTTAGGAACATCAGGAGTTCTCACGGACGATCATTTTTACAATGTGATTGTTACAGCACATGCCTTTGTAATAATTTTTTTCATGGTAATGCCTATTATAATCGGAGGTTTTGGTAATTGAATGATCCCCTTGCTTATTGGTGCACCAGATATAAGATTTCCTCGTATAAATAATATAAGATTTTGGCTTCTTCCTCCATCTTTTGTATTACTAATTAGGTCAAGTATAGTAGAAGGTGGAGCTGGTACCGGGTGAACTGTTTACCCACCTCTTAGAAGACTTATTGGACATAGTGGGGCCTCTGTTGATTTAGCGATTTTTTCTCTTCATTTAGCAGGAATATCTTCTATTTTAGGGGCAATTAATTTTATTACAACAATTTTTAATATACGAGCTTCTGGGCTTACTATGGAGCGTCTAAGTTTATTTGTCTGATCAATTCTTGTTACTGTATTTTTATTACTTCTTTCATTACCTGTTTTAGCAGGAGCCATTACTATACTTCTTACAGATCGAAATTTTAATACCAGATTTTTTGATCCTGCGGGAGGGGGTGATCCAATTTTATACCAACATCTATTT
>MK332787_6259_S_scyphus_sigma
TACATTATATATAATTTTCGGAGTATGATGTGGAATAGTTGGAACTGGTCTATCCCTTCTTATTCGACTTGAGTTAGGAACATCAGGAGTTCTCACGGACGATCATTTTTACAATGTGATTGTTACAGCACATGCCTTTGTAATAATTTTTTTCATGGTAATGCCTATTATAATCGGAGGTTTTGGTAATTGAATGATCCCCTTGCTTATTGGTGCACCAGATATAAGATTTCCTCGTATAAATAATATAAGATTTTGGCTTCTTCCTCCATCTTTTGTATTACTAATTAGGTCAAGTATAGTAGAAGGTGGAGCTGGTACCGGGTGAACTGTTTACCCACCTCTTAGAAGACTTATTGGACATAGTGGGGCCTCTGTTGATTTAGCGATTTTTTCTCTTCATTTAGCAGGAATATCTTCTATTTTAGGGGCAATTAATTTTATTACAACAATTTTTAATATACGAGCTTCTGGGCTTACTATGGAGCGTCTAAGTTTATTTGTCTGATCAATTCTTGTTACTGTATTTTTATTACTTCTTTCATTACCTGTTTTAGCAGGAGCCATTACTATACTTCTTACAGATCGAAATTTTAATACCAGATTTTTTGATCCTGCGGGAGGGGGTGATCCAATTTTATACCAACATCTATTT
>MK332799_6577_Sp_doliolum_RO
AACTTTATACATAATTTTTGGAGTTTGGTGTGGTATAGTTGGAACGGGTCTTTCATTACTTATTCGATTAGAATTAGGTACTTCTGGGGTTCTCGGGGAGGATCACTTTTTTAATGTTATTGTAACAGCACATGCTTTTGTTATAATTTTCTTTATAGTAATACCTATTATAATTGGGGGATTTGGGAACTGAATGGTGCCTCTATTAATTGGAGCACCAGATATAAGATTCCCTCGTATAAATAATATGAGGTTCTGACTGCTCCCCCCTTCCTTTATTCTTCTCATTAGATCCAGAATAGTTGAGGGAGGAGCAGGTACTGGTTGAACTGTGTATCCCCCCCTAAGAAGGCTTACGGGACATGGGGGAGCCTCAGTCGATTTGGCTATTTTTTCTTTACATTTAGCAGGTATATCTTCTATTTTAGGTGCAATTAACTTTATTACTACTATTTTTAATATACGTGCTTCTGGCTTAACTATAGAACGGTTAAGTTTGTTTGTATGATCCATTTTAGTCACTGTATTTCTTTTACTTTTATCACTCCCCGTTTTAGCGGGAGCAATTACGATGCTTCTTACAGATCGAAATTTTAATACAAGCTTTTTTGATCCTGCCGGAGGGGGGGACCCTATTTTATATCAGCACTTGTTT
>MK332858_6578_Sp_doliolum_RO
AACTTTATACATAATTTTTGGAGTTTGGTGTGGTATGGTTGGGACGGGTCTTTCATTGCTTATTCGATTAGAATTAGGTACTTCTGGAGTTCTCAGGGAGGATCACTTTTTTAATGTTATTGTAACAGCACATGCTTTTGTTATAATTTTTTTTATAGTAATACCTATTATAATTGGAGGATTCGGAAACTGAATGGTGCCTCTATTAATTGGAGCACCAGATATAAGATTCCCTCGTATAAATAATATAAGATTCTGACTGCTCCCCCCTTCCTTTATTCTTCTCATTAGATCCAGAATAGTTGAAGGAGGGGCAGGTACTGGTTGAACTGTATACCCCCCTTTAAGAAGGCTTACAGGGCATGGAGGAGCCTCAGTCGATTTGGCTATTTTTTCTTTACATTTAGCAGGTATATCTTCTATTTTAGGTGCAATTAACTTTATTACTACTATTTTTAATATACGTGCTTCTGGCTTAACTATAGAACGGTTAAGTTTGTTTGTGTGATCCATTTTAGTTACTGTATTTCTTCTACTCTTATCACTCCCCGTTTTAGCGGGAGCAATTACAATGCTTCTTACAGATCGAAATTTTAATACAAGCTTTTTTGATCCTGCCGGAGGGGGAGACCCTATTTTATATCAGCACTTGTTT
>MK332859_6579_Sp_doliolum_RO
AACTTTATACATAATTTTTGGAGTTTGGTGTGGTATAGTTGGAACGGGTCTTTCATTACTTATTCGATTAGAATTAGGTACTTCTGGGGTTCTCGGGGAGGATCACTTTTTTAATGTTATTGTAACAGCACATGCTTTTGTTATAATTTTCTTTATAGTAATACCTATTATAATTGGGGGATTTGGGAACTGAATGGTGCCTCTATTAATTGGAGCACCAGATATAAGATTCCCTCGTATAAATAATATGAGGTTCTGACTGCTCCCCCCTTCCTTTATTCTTCTCATTAGATCCAGAATAGTTGAGGGAGGAGCAGGTACTGGTTGAACTGTGTATCCCCCCCTAAGAAGGCTTACGGGACATGGGGGAGCCTCAGTCGATTTGGCTATTTTTTCTTTACATTTAGCAGGTATATCTTCTATTTTAGGTGCAATTAACTTTATTACTACTATTTTTAATATACGTGCTTCTGGCTTAACTATAGAACGGTTAAGTTTGTTTGTATGATCCATTTTAGTCACTGTATTTCTTTTACTTTTATCACTCCCCGTTTTAGCGGGAGCAATTACGATGCTTCTTACAGATCGAAATTTTAATACAAGCTTTTTTGATCCTGCCGGAGGGGGGGACCCTATTTTATATCAGCACTTGTTT
>MK332797_6581_Sp_doliolum_RO
AACTTTATACATAATTTTTGGAGTTTGGTGTGGTATGGTTGGGACGGGTCTTTCATTGCTTATTCGATTAGAATTAGGTACTTCTGGAGTTCTCAGGGAGGATCACTTTTTTAATGTTGTTGTAACAGCACATGCTTTTGTTATAATTTTTTTTATAGTAATACCTATTATAATTGGAGGATTCGGAAACTGAATGGTGCCCCTATTAATTGGAGCACCAGATATAAGATTCCCTCGTATAAATAATATGAGATTCTGACTGCTCCCCCCTTCCTTTATTCTTCTCATTAGATCTAGAATAGTTGAAGGAGGAGCAGGTACTGGTTGAACTGTATATCCCCCTTTAAGAAGGCTTACAGGGCATGGAGGGGCCTCAGTCGATTTGGCTATTTTTTCTTTACATTTAGCAGGTATATCTTCTATTTTAGGTGCAATTAATTTTATTACTACTATTTTTAATATACGTGCTTCTGGCTTAACTATAGAACGATTAAGTTTGTTTGTGTGATCCATTTTAGTTACTGTATTTCTTTTACTCTTATCACTCCCCGTTTTAGCGGGAGCAATTACAATGCTTCTTACAGATCGAAATTTTAATACAAGCTTTTTTGATCCTGCCGGAGGGGGGGACCCTATTTTATATCAGCACTTGTTT
>MK332798_6582_Sp_doliolum_RO
AACTTTATACATAATTTTTGGAGTTTGGTGTGGTATGGTTGGGACGGGTCTTTCATTGCTTATTCGATTAGAATTAGGTACTTCTGGAGTTCTCAGGGAGGATCACTTTTTTAATGTTGTTGTAACAGCACATGCTTTTGTTATAATTTTTTTTATAGTAATACCTATTATAATTGGAGGATTCGGAAACTGAATGGTGCCCCTATTAATTGGAGCACCAGATATAAGATTCCCTCGTATAAATAATATGAGATTCTGACTGCTCCCCCCTTCCTTTATTCTTCTCATTAGATCTAGAATAGTTGAAGGAGGAGCAGGTACTGGTTGAACTGTATATCCCCCTTTAAGAAGGCTTACAGGGCATGGAGGGGCCTCAGTCGATTTGGCTATTTTTTCTTTACATTTAGCAGGTATATCTTCTATTTTAGGTGCAATTAATTTTATTACTACTATTTTTAATATACGTGCTTCTGGCTTAACTATAGAACGATTAAGTTTGTTTGTGTGATCCATTTTAGTTACTGTATTTCTTTTACTCTTATCACTCCCCGTTTTAGCGGGAGCAATTACAATGCTTCTTACAGATCGAAATTTTAATACAAGCTTTTTTGATCCTGCCGGAGGGGGGGACCCTATTTTATATCAGCACTTGTTT
>KY512678_6588_Sp_doliolum_TR
AACTTTATATATAATTTTTGGAGTTTGGTGTGGTATGGTTGGGACGGGTCTTTCACTACTTATTCGATTAGAATTAGGTACTTCTGGAGTTCTTAGAGAGGATCACTTTTTTAATGTTATTGTAACGGCACATGCTTTTGTTATAATTTTTTTTATAGTAATACCTATTATAATTGGGGGATTCGGAAACTGAATGGTGCCTTTACTAATCGGAACACCAGATATAAGATTTCCTCGTATAAATAATATGAGATTTTGACTGCTTCCCCCTTCTTTTATTCTTCTTATTAGGTCTAGAATAGTTGAAGGAGGAGCAGGTACTGGTTGGACTGTATATCCTCCCCTAAGAAGACTTACAGGGCATGGAGGAGCCTCAGTTGATTTGGCTATTTTTTCTTTACATCTAGCAGGTATATCCTCTATTTTAGGTGCAATTAACTTTATTACTACTATCTTTAACATGCGTGCTTCTGGCTTAACTATAGAACGGTTAAGTTTATTTGTATGGTCTATTTTAGTTACTGTATTTCTTTTACTTTTATCACTTCCCGTTTTAGCAGGAGCAATTACAATGCTTCTTACTGATCGAAATTTTAATACAAGCTTTTTTGACCCTGCCGGAGGGGGGGACCCTATTTTATATCAACATTTGTTT
>MK332800_6593_Sp_doliolum_TR
AACTTTATATATAATTTTTGGAGTTTGGTGCGGCATGGTTGGAACGGGCCTTTCACTAATTATTCGACTAGAGCTAGGTACTTCTGGGGTTCTTAGGGAAGATCACTTTTTTAATGTCATTGTAACGGCACATGCTTTTGTTATAATTTTTTTTATGGTAATACCTATTATGATTGGAGGATTTGGAAACTGAATGGTGCCTCTATTAATTGGGGCACCAGATATAAGATTTCCTCGTATAAATAATATAAGATTTTGATTGCTTCCCCCTTCTTTTATTCTTCTTATTAGGTCTAGAATAGTTGAGGGAGGGGCAGGTACTGGTTGAACTGTATATCCCCCCTTAAGAAGGCTTACAGGACATGGGGGGGCCTCGGTTGACTTGGCTATTTTTTCTTTGCACTTAGCAGGTATATCTTCTATCTTAGGTGCAATTAACTTTATTACTACTATTTTTAACATACGTGCTTCTGGGTTAACTATAGAACGGTTAAGTTTATTTGTATGATCTATTTTAGTTACTGTATTTCTTTTACTTTTATCACTTCCCGTTTTAGCGGGAGCAATTACGATGCTTCTTACAGATCGAAACTTTAATACAAGCTTTTTTGATCCTGCCGGAGGGGGGGACCCTATTTTATACCAACATCTGTTT
>MK332793_6594_S_nordsiecki
TACTCTTTATATAATTTTTGGTGTATGATGCGGTATAGTAGGGACAGGCTTATCTTTACTTATCCGACTTGAATTAGGAACTTCAGGTGTGTTAAGAGATGATCACTTTTATAATGTAATTGTCACAGCTCATGCATTTGTTATAATTTTCTTTATAGTAATACCAGTAATAATTGGGGGTTTTGGAAACTGAATAGTTCCTTTACTTATCGGTGCCCCAGATATAAGATTTCCTCGGATAAATAATATAAGATTTTGACTTCTTCCTCCTTCTTTTATTTTATTAATTAGTTCTAGAATAGTCGAAGGTGGGGCAGGAACAGGATGAACTGTATATCCTCCTCTTAGAAGACTTATTGGGCATAGGGGGGCATCAGTAGATTTAGCAATTTTTTCACTTCATTTGGCAGGTATATCATCTATTCTAGGGGCAATTAATTTTATTACTACAATTTTTAATATGCGTGCTTCTGGTATAACTATAGAACGCCTTAGTTTATTTGTATGGTCCATCCTAGTAACAGTATTTTTGCTACTTCTTTCATTACCTGTACTAGCTGGGGCAATTACTATACTTCTTACAGATCGTAATTTTAATACTAGGTTTTTTGACCCTGCAGGTGGAGGTGATCCCATTTTATATCAACATCTATTT
>MK332794_6595_S_nordsiecki
TACTCTTTATATAATTTTTGGTGTATGATGCGGTATAGTAGGGACAGGCTTATCTTTACTTATCCGACTTGAATTAGGAACTTCAGGTGTGTTAAGAGATGATCACTTTTATAATGTAATTGTCACAGCTCATGCATTTGTTATAATTTTCTTTATAGTAATACCAGTAATAATTGGGGGTTTTGGAAACTGAATAGTTCCTTTACTTATCGGTGCCCCAGATATAAGATTTCCTCGGATAAATAATATAAGATTTTGACTTCTTCCTCCTTCTTTTATTTTATTAATTAGTTCTAGAATAGTCGAAGGTGGGGCAGGAACAGGATGAACTGTATATCCTCCTCTTAGAAGACTTATTGGGCATAGGGGGGCATCAGTAGATTTAGCAATTTTTTCACTTCATTTGGCAGGTATATCATCTATTCTAGGGGCAATTAATTTTATTACTACAATTTTTAATATGCGTGCTTCTGGTATAACTATAGAACGCCTTAGTTTATTTGTATGGTCCATCCTAGTAACAGTATTTTTGCTACTTCTTTCATTACCTGTACTAGCTGGGGCAATTACTATACTTCTTACAGATCGTAATTTTAATACTAGGTTTTTTGACCCTGCAGGTGGAGGTGATCCCATTTTATATCAACATCTATTT
>MK332825_6596_S_nordsiecki
TACTCTTTATATAATTTTTGGTGTATGATGCGGTATAGTAGGGACAGGCTTATCTTTACTTATCCGACTTGAATTAGGAACTTCAGGTGTGTTAAGAGATGATCACTTTTATAATGTAATTGTCACAGCTCATGCATTTGTTATAATTTTCTTTATAGTAATACCAGTAATAATTGGGGGTTTTGGAAACTGAATAGTTCCTTTACTTATCGGTGCCCCAGATATAAGATTTCCTCGGATAAATAATATAAGATTTTGACTTCTTCCTCCTTCTTTTATTTTATTAATTAGTTCTAGAATAGTCGAAGGTGGGGCAGGAACAGGATGAACTGTATATCCTCCTCTTAGAAGACTTATTGGGCATAGGGGGGCATCAGTAGATTTAGCAATTTTTTCACTTCATTTGGCAGGTATATCATCTATTCTAGGGGCAATTAATTTTATTACTACAATTTTTAATATGCGTGCTTCTGGTATAACTATAGAACGCCTTAGTTTATTTGTATGGTCCATCCTAGTAACAGTATTTTTGCTACTTCTTTCATTACCTGTACTAGCTGGGGCAATTACTATACTTCTTACAGATCGTAATTTTAATACTAGGTTTTTTGACCCTGCAGGTGGAGGTGATCCCATTTTATATCAACATCTATTT
>MK332826_6597_S_nordsiecki
TACTCTTTATATAATTTTTGGTGTATGATGCGGTATAGTAGGGACAGGCTTATCTTTACTTATCCGACTTGAATTAGGAACTTCAGGTGTGTTAAGAGATGATCACTTTTATAATGTAATTGTCACAGCTCATGCATTTGTTATAATTTTCTTTATAGTAATACCAGTAATAATTGGGGGTTTTGGAAACTGAATAGTTCCTTTACTTATCGGTGCCCCAGATATAAGATTTCCTCGGATAAATAATATAAGATTTTGACTTCTTCCTCCTTCTTTTATTTTATTAATTAGTTCTAGAATAGTCGAAGGTGGGGCAGGAACAGGATGAACTGTATATCCTCCTCTTAGAAGACTTATTGGGCATAGGGGGGCATCAGTAGATTTAGCAATTTTTTCACTTCATTTGGCAGGTATATCATCTATTCTAGGGGCAATTAATTTTATTACTACAATTTTTAATATGCGTGCTTCTGGTATAACTATAGAACGCCTTAGTTTATTTGTATGGTCCATCCTAGTAACAGTATTTTTGCTACTTCTTTCATTACCTGTACTAGCTGGGGCAATTACTATACTTCTTACAGATCGTAATTTTAATACTAGGTTTTTTGACCCTGCAGGTGGAGGTGATCCCATTTTATATCAACATCTATTT
>MK332789_6599_S_scyphus_lycaonica
TACATTGTATATAATTTTCGGAGTATGATGTGGAATAGTCGGAACTGGTTTATCTTTACTTATTCGGCTTGAATTAGGAACATCGGGAGTTCTTACGGATGATCATTTTTATAATGTAATTGTTACAGCACATGCCTTTGTAATAATTTTTTTTATGGTAATGCCCATTATGATTGGAGGTTTTGGTAATTGAATAGTCCCTTTGCTTATTGGTGCACCAGATATAAGATTTCCTCGGATAAATAATATAAGATTTTGACTTCTTCCCCCATCTTTTGTTTTATTAATTAGATCAAGTATAGTAGAAGGTGGAGCTGGTACTGGGTGAACTGTATATCCGCCTCTTAGAAGACTTATTGGGCATAGTGGGGCTTCTGTTGATTTAGCGATTTTTTCTCTTCATTTAGCGGGAATATCTTCAATTTTAGGGGCAATTAATTTTATCACAACAATTTTTAATATACGAGCTTCTGGACTTACTATGGAGCGTTTAAGTTTATTTGTCTGATCAATTCTTGTAACTGTATTTTTACTGCTACTTTCATTACCTGTATTAGCAGGAGCCATTACTATGCTTCTTACAGATCGAAATTTTAATACCAGATTTTTTGACCCTGCGGGAGGAGGGGATCCAATTTTATACCAACATCTGTTT
>MK332790_6600_S_scyphus_lycaonica
TACATTGTATATAATTTTCGGAGTATGATGTGGAATAGTCGGAACTGGTTTATCTTTACTTATTCGGCTTGAATTAGGAACATCGGGAGTTCTTACGGATGATCATTTTTATAATGTAATTGTTACAGCACATGCCTTTGTAATAATTTTTTTTATGGTAATGCCCATTATGATTGGAGGTTTTGGTAATTGAATAGTCCCTTTGCTTATTGGTGCACCAGATATAAGATTTCCTCGGATAAATAATATAAGATTTTGACTTCTTCCCCCATCTTTTGTTTTATTAATTAGATCAAGTATAGTAGAAGGTGGAGCTGGTACTGGGTGAACTGTATATCCGCCTCTTAGAAGACTTATTGGGCATAGTGGGGCTTCTGTTGATTTAGCGATTTTTTCTCTTCATTTAGCGGGAATATCTTCAATTTTAGGGGCAATTAATTTTATCACAACAATTTTTAATATACGAGCTTCTGGACTTACTATGGAGCGTTTAAGTTTATTTGTCTGATCAATTCTTGTAACTGTATTTTTACTGCTACTTTCATTACCTGTATTAGCAGGAGCCATTACTATGCTTCTTACAGATCGAAATTTTAATACCAGATTTTTTGACCCTGCGGGAGGAGGGGATCCAATTTTATACCAACATCTGTTT
>MK332830_6601_S_scyphus_lycaonica
TACATTGTATATAATTTTCGGAGTATGATGTGGAATAGTCGGAACTGGTTTATCTTTACTTATTCGGCTTGAATTAGGAACATCGGGAGTTCTTACGGATGATCATTTTTATAATGTAATTGTTACAGCACATGCCTTTGTAATAATTTTTTTTATGGTAATGCCCATTATGATTGGAGGTTTTGGTAATTGAATAGTCCCTTTGCTTATTGGTGCACCAGATATAAGATTTCCTCGGATAAATAATATAAGATTTTGACTTCTTCCCCCATCTTTTGTTTTATTAATTAGATCAAGTATAGTAGAAGGTGGAGCTGGTACTGGGTGAACTGTATATCCGCCTCTTAGAAGACTTATTGGGCATAGTGGGGCTTCTGTTGATTTAGCGATTTTTTCTCTTCATTTAGCGGGAATATCTTCAATTTTAGGGGCAATTAATTTTATCACAACAATTTTTAATATACGAGCTTCTGGACTTACTATGGAGCGTTTAAGTTTATTTGTCTGATCAATTCTTGTAACTGTATTTTTACTGCTACTTTCATTACCTGTATTAGCAGGAGCCATTACTATGCTTCTTACAGATCGAAATTTTAATACCAGATTTTTTGACCCTGCGGGAGGAGGGGATCCAATTTTATACCAACATCTGTTT
>MK332812_6608_S_contraria
AACTTTATATATAATTTTTGGGGTATGGTGTGGTATAGTTGGGACAGGCTTATCTTTACTTATTCGATTGGAGTTAGGAACATCAGGAGTTTTAAGAGATGATCATTTTTATAATGTTATTGTTACAGCCCATGCTTTTGTAATAATTTTTTTTATAGTTATGCCTATTATGATTGGAGGGTTTGGGAATTGAATAGTTCCATTATTAATTGGTGCCCCGGATATAAGGTTCCCTCGTATAAATAATATAAGATTTTGACTTTTACCTCCTTCATTTATTTTATTAATTAGATCTAGAATAGTAGAAGGTGGTGCTGGAACAGGTTGAACTGTTTATCCTCCACTTAGAAGTCTTGTCGGACATAGGGGTGCTTCAGTCGATTTAGCAATTTTTTCTTTACATTTAGCAGGAATGTCTTCTATTTTGGGGGCCATTAATTTTATTACTACTATTTTTAATATACGGGCTTCTGGAATTACAATGGAGCGCCTTAGGTTATTTGTATGATCAATTCTTGTAACTGTATTTCTTTTACTTCTTTCTTTACCTGTTTTAGCTGGAGCAATTACTATGCTTCTTACAGATCGTAATTTTAACACTAGATTTTTTGATCCGGCTGGTGGAGGTGATCCTATTTTATACCAACATTTATTT
>MK332822_6609_S_contraria
AACTTTATATATAATTTTTGGGGTATGGTGTGGTATAGTTGGGACAGGCTTATCTTTACTTATTCGATTGGAGTTAGGAACATCAGGAGTTTTAAGAGATGATCATTTTTATAATGTTATTGTTACAGCCCATGCTTTTGTAATAATTTTTTTTATAGTTATGCCTATTATGATTGGAGGGTTTGGGAATTGAATAGTTCCATTATTAATTGGTGCCCCGGATATAAGGTTCCCTCGTATAAATAATATAAGATTTTGACTTTTACCTCCTTCATTTATTTTATTAATTAGATCTAGAATAGTAGAAGGTGGTGCTGGAACAGGTTGAACTGTTTATCCTCCACTTAGAAGTCTTGTCGGACATAGGGGTGCTTCAGTCGATTTAGCAATTTTTTCTTTACATTTAGCAGGAATGTCTTCTATTTTGGGGGCCATTAATTTTATTACTACTATTTTTAATATACGGGCTTCTGGAATTACAATGGAGCGCCTTAGGTTATTTGTATGATCAATTCTTGTAACTGTATTTCTTTTACTTCTTTCTTTACCTGTTTTAGCTGGAGCAATTACTATGCTTCTTACAGATCGTAACTTTAACACTAGATTTTTTGATCCGGCTGGTGGAGGTGATCCTATTTTATACCAACATTTATTT
>MK332813_6610_S_contraria
AACTTTATATATAATTTTTGGGGTATGGTGTGGTATAGTTGGGACAGGCTTATCTTTACTTATTCGATTAGAGTTAGGAACATCAGGAGTTTTAAGAGATGATCATTTTTATAATGTTATTGTTACAGCCCATGCTTTTGTAATAATTTTTTTTATAGTTATGCCTATTATAATTGGAGGGTTTGGGAATTGAATAGTTCCATTATTAATTGGTGCCCCGGATATAAGGTTCCCTCGTATAAACAATATAAGATTTTGACTTTTACCCCCTTCATTTATTTTGTTAATTAGATCTAGAATAGTAGAAGGTGGTGCTGGAACAGGTTGAACTGTTTATCCTCCACTTAGAAGTCTTGTCGGACATAGGGGTGCTTCAGTCGATTTAGCAATTTTTTCTTTACATTTAGCAGGAATGTCTTCTATTTTGGGGGCCATTAATTTTATTACTACTATTTTTAATATACGGGCTTCTGGGATTACAATGGAGCGCCTTAGGTTATTTGTATGATCAATTCTTGTAACTGTATTTCTTTTACTTCTTTCTTTACCTGTTTTAGCTGGAGCAATTACTATGCTTCTTACAGATCGTAACTTTAACACTAGATTTTTTGATCCGGCTGGTGGAGGTGATCCTATTTTATATCAACATTTATTT
>MK332809_6613_S_trapezensis
TACTTTATACATAATTTTTGGAGTGTGATGCGGAATGGTTGGAACAGGTTTATCTCTACTTATTCGGTTAGAGTTAGGAACATCAGGAGTATTAAGAGATGATCATTTTTATAATGTTATTGTTACAGCTCATGCTTTTGTAATGATTTTTTTTATAGTTATACCTATTATAATTGGGGGATTTGGTAACTGGATAGTCCCTTTATTAATTGGGGCTCCGGATATGAGGTTTCCTCGAATAAATAACATAAGATTTTGACTTTTACCACCTTCATTTGTATTATTAATTAGTTCTAGCATAGTTGAAGGGGGAGCGGGAACAGGTTGGACTGTTTACCCACCTCTTAGAAGTCTTATCGGGCATAGGGGAGCCTCTGTTGATTTGGCAATTTTTTCTCTTCATCTTGCCGGAATATCTTCTATTTTAGGGGCAATTAATTTTATTACTACTATTTTTAATATACGAGCTTCTGGAATTACTATAGAACGGCTTAGTTTATTTGTGTGATCAATTTTAGTAACTGTATTTCTTTTACTTCTTTCTTTACCTGTATTAGCAGGGGCAATTACTATACTTTTAACTGATCGTAATTTTAATACAAGGTTTTTTGATCCTGCTGGTGGTGGTGATCCTATTTTATATCAACATTTATTT
>MK332810_6614_S_trapezensis
TACTTTATACATAATTTTTGGAGTGTGATGCGGAATGGTTGGAACAGGTTTATCTCTACTTATTCGGTTAGAGTTAGGAACATCAGGAGTATTAAGAGATGATCATTTTTATAATGTTATTGTTACAGCTCATGCTTTTGTAATGATTTTTTTTATAGTTATACCTATTATAATTGGGGGATTTGGTAACTGGATAGTCCCTTTATTAATTGGGGCTCCGGATATGAGGTTTCCTCGAATAAATAACATAAGATTTTGACTTTTACCACCTTCATTTGTATTATTAATTAGTTCTAGCATAGTTGAAGGGGGAGCGGGAACAGGTTGGACTGTTTACCCACCTCTTAGAAGTCTTATCGGGCATAGGGGAGCCTCTGTTGATTTGGCAATTTTTTCTCTTCATCTTGCCGGAATATCTTCTATTTTAGGGGCAATTAATTTTATTACTACTATTTTTAATATACGAGCTTCTGGAATTACTATAGAACGGCTTAGTTTATTTGTGTGATCAATTTTAGTAACTGTATTTCTTTTACTTCTTTCTTTACCTGTATTAGCAGGGGCAATTACTATACTTTTAACTGATCGTAATTTTAATACAAGGTTTTTTGATCCTGCTGGTGGTGGTGATCCTATTTTATATCAACATTTATTT
>MK332835_6615_S_trapezensis
TACTTTATACATAATTTTTGGAGTGTGATGCGGAATGGTTGGAACAGGTTTATCTCTACTTATTCGGTTAGAGTTAGGAACATCAGGAGTATTAAGAGATGATCATTTTTATAATGTTATTGTTACAGCTCATGCTTTTGTAATGATTTTTTTTATAGTTATACCTATTATAATTGGGGGATTTGGTAACTGGATAGTCCCTTTATTAATTGGGGCTCCGGATATGAGGTTTCCTCGAATAAATAACATAAGATTTTGACTTTTACCACCTTCATTTGTATTATTAATTAGTTCTAGCATAGTTGAAGGGGGAGCGGGAACAGGTTGGACTGTTTACCCACCTCTTAGAAGTCTTATCGGGCATAGGGGAGCCTCTGTTGATTTGGCAATTTTTTCTCTTCATCTTGCCGGAATATCTTCTATTTTAGGGGCAATTAATTTTATTACTACTATTTTTAATATACGAGCTTCTGGAATTACTATAGAACGGCTTAGTTTATTTGTGTGATCAATTTTAGTAACTGTATTTCTTTTACTTCTTTCTTTACCTGTATTAGCAGGGGCAATTACTATACTTTTAACTGATCGTAATTTTAATACAAGGTTTTTTGATCCTGCTGGTGGTGGTGATCCTATTTTATATCAACATTTATTT
>MK332817_6616_S_acampsis
TACATTATATATAATTTTTGGTGTCTGATGTGGGATAGTCGGGACAGGTTTATCTTTACTTATTCGTCTTGAGCTAGGAACCTCAGGGGTACTAGGTGATGAACATTTTTACAATGTAATTGTAACTGCGCATGCTTTTGTAATGATTTTTTTTATAGTAATGCCTATTATAATTGGTGGTTTTGGGAATTGAATAGTACCTTTATTAATTGGTGCTCCAGATATGAGATTCCCTCGAATGAATAACATAAGATTTTGACTTTTACCTCCCTCTTTTGTTTTATTAATTAGGTCTAGTATAGTAGAGGGTGGGGCTGGAACAGGTTGAACGGTCTATCCCCCCCTTAGAAGGCTTATTGGACATAGGGGTGCCTCTGTTGACTTAGCAATTTTTTCTCTGCATTTGGCCGGAATATCTTCTATTTTGGGAGCAATTAATTTTATTACGACTATTTTTAATATGCGAGCTTCTGGAATTACAATGGAACGATTAAGCTTGTTTGTGTGATCAATTCTTGTTACTGTATTTTTATTATTACTTTCTTTACCTGTTTTGGCTGGTGCAATTACAATACTTCTTACTGATCGTAATTTTAATACTAGTTTTTTTGACCCAGCTGGTGGAGGCGATCCTATTTTATATCAACATTTGTTT
>MK332833_6617_S_acampsis
TACATTATATATAATTTTTGGTGTCTGATGTGGGATAGTCGGGACAGGTTTATCTTTACTTATTCGTCTTGAGCTAGGAACCTCAGGGGTACTAGGTGATGAACATTTTTACAATGTAATTGTAACTGCGCATGCTTTTGTAATGATTTTTTTTATAGTAATGCCTATTATAATTGGTGGTTTTGGGAATTGAATAGTACCTTTATTAATTGGGGCTCCAGATATGAGATTCCCTCGAATGAATAACATAAGATTTTGACTTTTACCTCCCTCTTTTGTTTTATTAATTAGGTCTAGTATAGTAGAAGGTGGGGCTGGAACAGGTTGAACGGTCTATCCCCCCCTTAGAAGGCTTATTGGACATAGGGGTGCCTCTGTTGACTTAGCAATTTTTTCTCTGCATTTGGCCGGAATATCTTCTATTTTGGGAGCAATTAATTTTATTACGACTATTTTTAATATGCGAGCTTCTGGAATTACAATGGAACGATTAAGCTTGTTTGTGTGATCAATTCTTGTTACTGTATTTTTATTATTACTTTCTTTACCTGTTTTGGCTGGTGCAATTACAATACTTCTTACTGATCGTAATTTTAATACTAGTTTTTTTGACCCAGCTGGTGGAGGCGATCCTATTTTATATCAACATTTGTTT
>MK332806_6618_S_acampsis
GACATTATATATAATTTTTGGGGTTTGATGCGGGATAGTTGGGACAGGTTTATCATTACTTATTCGTCTTGAGTTAGGTACCTCAGGAGTTTTAAGAGATGAGCATTTTTATAATGTAATTGTAACTGCCCATGCTTTTGTAATAATTTTTTTTATAGTTATACCTATTATAATTGGTGGTTTTGGAAACTGAATAGTACCTCTATTAATTGGGGCTCCGGATATAAGATTTCCTCGAATAAATAATATAAGATTTTGGCTTTTGCCCCCTTCTTTTGTTCTACTAATTAGATCTAGAATAGTGGAAGGTGGGGCCGGTACAGGTTGAACAGTTTACCCCCCCCTAAGAAGGCTAATCGGACATAGGGGTGCTTCTGTTGACTTAGCGATTTTTTCTCTTCATCTGGCCGGAATATCTTCTATTTTAGGTGCAATTAATTTTATTACGACTATTTTTAATATGCGAGCCTCTGGAATTACAATGGAACGGTTAAGCTTATTTGTGTGGTCCATTCTAGTAACGGTGTTTCTACTATTACTTTCTTTACCAGTTTTGGCGGGGGCTATTACAATACTATTAACCGATCGTAATTTTAATACTAGATTTTTTGACCCGGCGGGTGGTGGTGACCCTATTTTATATCAACATTTGTTT
>MK332819_6619_S_batumensis
CACTCTTTACATAATTTTTGGAGTATGGTGTGGTATAGTTGGTACTGGCCTGTCATTACTTATTCGTTTAGAGTTAGGCACATCAGGTGTATTAAGAGACGACCACTTTTACAATGTAATTGTTACAGCGCATGCTTTTGTAATAATTTTTTTTATAGTGATGCCCGTTATAATTGGGGGATTTGGAAACTGAATAGTTCCATTGTTGATTGGTGCACCGGATATAAGGTTTCCTCGAATAAATAATATAAGATTCTGGCTTTTACCACCATCTTTTATTTTATTAATTAGATCTAGAATAGTAGAAGGTGGAGCCGGGACAGGTTGAACTGTGTATCCTCCTCTTAGAAGGCTTATTGGACATAGGGGTGCCTCGGTAGATTTAGCAATTTTTTCTCTACACTTAGCAGGAATATCTTCTATTTTAGGGGCAATTAATTTTATTACTACTATTTTTAATATGCGAGCTTCGGGTATTACAATGGAACGACTTAGTCTATTTGTATGGTCAATTCTTGTAACAGTATTTCTTTTACTTCTTTCTTTACCTGTGTTGGCCGGGGCTATTACCATACTTCTTACTGACCGTAATTTTAATACTAGATTTTTTGATCCTGCTGGAGGAGGTGATCCAATTTTATACCAACATTTATTT
>MK332803_6620_S_batumensis
CACTCTTTACATAATTTTTGGAGTATGGTGTGGTATAGTTGGTACTGGCCTGTCATTACTTATTCGTTTAGAGTTAGGCACATCAGGTGTATTAAGAGACGACCACTTTTACAATGTAATTGTTACAGCGCATGCTTTTGTAATAATTTTTTTTATAGTGATGCCCGTTATAATTGGGGGATTTGGAAACTGAATAGTTCCATTGTTGATTGGTGCACCGGATATAAGGTTTCCTCGAATAAATAATATAAGATTCTGGCTTTTACCACCATCTTTTATTTTATTAATTAGATCTAGAATAGTAGAAGGTGGAGCCGGGACAGGTTGAACTGTGTATCCTCCTCTTAGAAGGCTTATTGGACATAGGGGTGCCTCGGTAGATTTAGCAATTTTTTCTCTACACTTAGCAGGAATATCTTCTATTTTAGGGGCAATTAATTTTATTACTACTATTTTTAATATGCGAGCTTCGGGTATTACAATGGAACGACTTAGTCTATTTGTATGGTCAATTCTTGTAACAGTATTTCTTTTACTTCTTTCTTTACCTGTGTTGGCCGGGGCTATTACCATACTTCTTACTGACCGTAATTTTAATACTAGATTTTTTGATCCTGCTGGAGGAGGTGATCCAATTTTATACCAACATTTATTT
>MK332802_6626_S_neuberti
TACGCTTTATATAATTTTTGGTGTATGATGCGGAATGGTGGGAACTGGCTTATCATTGCTTATTCGTTTAGAGCTAGGGACATCAGGTGTATTAAGGGATGACCATTTTTATAATGTAATTGTTACTGCACATGCTTTTGTGATAATTTTTTTTATAGTGATACCTGTTATAATTGGTGGTTTTGGGAACTGAATAGTTCCTTTATTGATTGGTGCACCGGATATAAGATTTCCTCGAATAAATAATATAAGATTTTGGCTTTTACCCCCATCTTTTATTTTGTTAATTAGGTCTAGTATAGTAGAAGGTGGAGCTGGAACAGGTTGAACTGTTTACCCCCCTCTTAGAAGACTTATTGGCCATAGGGGTGCTTCAGTAGATTTAGCAATTTTTTCTCTTCATTTAGCAGGAATATCTTCAATTTTGGGTGCAATTAATTTTATTACTACTATTTTCAATATACGAGCCTCTGGGGTTACAATGGAACGGCTTAGTCTATTTGTTTGGTCAATTCTTGTAACTGTATTTTTGTTACTCCTTTCCTTGCCAGTATTAGCCGGAGCTATTACTATACTTCTTACTGACCGTAATTTTAACACTAGATTTTTTGACCCTGCTGGAGGGGGTGACCCTATTCTTTATCAGCATTTATTT
>MK332824_6627_S_neuberti
TACGCTTTATATAATTTTTGGTGTATGATGCGGAATGGTAGGAACTGGCTTATCATTGCTTATTCGTTTAGAGCTAGGGACATCAGGTGTATTAAGGGATGACCATTTTTATAATGTAATTGTTACTGCACATGCTTTTGTGATAATTTTTTTTATAGTGATACCTGTTATAATTGGTGGTTTTGGGAACTGAATAGTTCCTTTATTGATTGGTGCACCGGATATAAGATTTCCTCGAATAAATAATATAAGATTTTGGCTTTTACCCCCATCTTTTATTTTGTTAATTAGGTCTAGTATAGTAGAAGGTGGAGCTGGAACAGGTTGAACTGTTTACCCCCCTCTTAGAAGACTTATTGGCCATAGGGGTGCTTCAGTAGATTTAGCAATTTTTTCTCTTCATTTAGCAGGAATATCTTCAATTTTGGGTGCAATTAATTTTATTACTACTATTTTCAATATACGAGCCTCTGGGGTTACAATGGAACGGCTTAGTCTATTTGTTTGGTCAATTCTTGTAACTGTATTTTTGTTACTCCTTTCCTTGCCAGTATTAGCCGGAGCTATTACTATACTTCTTACTGACCGTAATTTTAATACTAGATTTTTTGACCCTGCTGGAGGGGGTGACCCTATTCTTTATCAGCATTTATTT
>MK332792_6628_S_neuberti
TACGCTTTATATAATTTTTGGTGTATGATGCGGAATGGTGGGAACTGGCTTATCATTGCTTATTCGTTTAGAGCTAGGGACATCAGGTGTATTAAGGGATGACCATTTTTATAATGTAATTGTTACTGCACATGCTTTTGTGATAATTTTTTTTATAGTGATACCTGTTATAATTGGTGGTTTTGGGAACTGAATAGTTCCTTTATTGATTGGTGCACCGGATATAAGATTTCCTCGAATAAATAATATAAGATTTTGGCTTTTACCCCCATCTTTTATTTTGTTAATTAGATCTAGTATAGTAGAAGGTGGAGCTGGAACAGGTTGAACTGTTTACCCCCCTCTTAGAAGACTTATTGGCCATAGGGGTGCTTCAGTAGATTTAGCAATTTTTTCTCTTCATTTAGCAGGAATATCTTCAATTTTGGGTGCAATTAATTTTATTACTACTATTTTCAATATACGAGCCTCTGGGGTTACAATGGAACGGCTTAGTCTATTTGTTTGGTCAATTCTTGTAACTGTATTTTTGTTACTCCTTTCCTTGCCAGTATTAGCCGGAGCTATTACTATACTTCTTACTGACCGTAATTTTAACACTAGATTTTTTGACCCTGCTGGAGGGGGTGACCCTATTCTTTATCAGCATTTATTT
>MK332828_6630_S_scyphus_enteroplax
TACATTATATATAATTTTCGGAGTATGATGTGGAATAGTCGGAACTGGTTTATCTCTTCTTATTCGGCTTGAATTAGGGACATCCGGAGTTCTTACGGATGATCATTTTTATAATGTGATTGTTACAGCACATGCCTTTGTAATAATTTTTTTCATGGTAATACCCATTATAATCGGAGGTTTTGGTAATTGAATAGTTCCTTTGCTTATTGGTGCACCAGATATAAGATTTCCTCGGATAAATAATATAAGATTTTGGCTTCTTCCTCCATCTTTTGTTTTATTAATTAGATCGAGTATAGTAGAAGGTGGAGCTGGTACCGGGTGAACTGTATATCCACCTCTTAGAAGACTTATTGGACATAGTGGGGCTTCTGTTGATTTAGCCATTTTTTCTCTTCATTTAGCAGGAATATCTTCAATTTTAGGGGCAATTAATTTTATTACAACAATTTTTAATATACGGGCTTCTGGGCTTACTATGGAACGTTTAAGCTTATTTGTCTGGTCAATTCTTGTAACTGTATTTTTATTATTACTTTCATTACCTGTACTAGCAGGAGCTATTACTATACTTCTTACAGATCGAAATTTTAATACCAGATTTTTTGACCCTGCGGGAGGAGGTGATCCAATTTTATATCAACATCTATTT
>KY512675_6631_S_scyphus_enteroplax
TACATTATATATAATTTTCGGAGTATGATGTGGAATAGTCGGAACTGGTTTATCTCTTCTTATTCGGCTTGAATTAGGGACATCCGGAGTTCTTACGGATGATCATTTTTATAATGTGATTGTTACAGCACATGCCTTTGTAATAATTTTTTTCATGGTAATACCCATTATAATCGGAGGTTTTGGTAATTGAATAGTTCCTTTGCTTATTGGTGCACCAGATATAAGATTTCCTCGGATAAATAATATAAGATTTTGGCTTCTTCCTCCATCTTTTGTTTTATTAATTAGATCGAGTATAGTAGAAGGTGGAGCTGGTACCGGGTGAACTGTATATCCACCTCTTAGAAGACTTATTGGACATAGTGGGGCTTCTGTTGATTTAGCGATTTTTTCTCTTCATTTAGCAGGAATATCTTCAATTTTAGGGGCAATTAATTTTATTACAACAATTTTTAATATACGGGCTTCTGGGCTTACTATGGAACGTTTAAGCTTATTTGTCTGGTCAATTCTTGTAACTGTATTTTTATTATTACTTTCATTACCTGTACTAGCAGGAGCTATTACTATACTTCTTACAGATCGAAATTTTAATACCAGATTTTTTGACCCTGCGGGAGGAGGTGATCCAATTTTATATCAACATCTATTT
>MK332804_6635_S_inversa
TACTCTATACATAATTTTTGGTGTATGATGCGGAATGGTTGGGACAGGTTTATCTTTACTTATTCGTCTGGAGCTAGGTACTTCGGGGGTGTTAAGAGATGATCACTTTTATAATGTAATTGTTACAGCACACGCTTTTGTAATAATTTTTTTCATAGTAATACCTATTATAATTGGTGGGTTTGGAAATTGAATAGTACCTTTATTAATTGGTGCTCCAGACATAAGATTTCCTCGAATAAATAATATAAGATTTTGGCTTTTACCCCCTTCATTTATTTTGTTAATTAGGTCTAGAATAGTGGAAGGTGGAGCCGGAACGGGCTGAACTGTTTATCCTCCTCTTAGAAGGCTTGTCGGACATAGTGGTGCTTCTGTTGATTTAGCAATTTTTTCTCTTCATTTAGCAGGAATGTCTTCCATTTTGGGAGCAATTAATTTTATTACTACTATTTTTAATATGCGGGCTTCTGGGATTACAATAGAACGGCTCAGTTTATTTGTATGATCAATTCTTGTAACTGTATTTCTTTTACTTCTTTCTTTACCAGTATTGGCTGGAGCAATTACTATACTTCTTACAGATCGTAATTTTAACACTAGGTTTTTTGATCCTGCTGGGGGTGGTGATCCAATTTTATATCAACATTTATTT
>MK332829_6636_S_inversa
TACTCTATACATAATTTTTGGTGTATGATGCGGAATGGTTGGGACAGGTTTATCTTTACTTATTCGTCTGGAGCTAGGTACTTCGGGGGTGTTAAGAGATGATCACTTTTATAATGTAATTGTTACAGCACACGCTTTTGTAATAATTTTTTTCATAGTAATACCTATTATAATTGGTGGGTTTGGAAATTGAATAGTACCTTTATTAATTGGTGCTCCAGACATAAGATTTCCTCGAATAAATAATATAAGATTTTGGCTTTTACCCCCTTCATTTATTTTGTTAATTAGGTCTAGAATAGTGGAAGGTGGAGCCGGAACGGGCTGAACTGTTTATCCTCCTCTTAGAAGGCTTGTCGGACATAGTGGTGCTTCTGTTGATTTAGCAATTTTTTCTCTTCATTTAGCAGGAATGTCTTCCATTTTGGGAGCAATTAATTTTATTACTACTATTTTTAATATGCGGGCTTCTGGGATTACAATAGAACGGCTCAGTTTATTTGTATGATCAATTCTTGTAACTGTATTTCTTTTACTTCTTTCTTTACCAGTATTGGCTGGAGCAATTACTATACTTCTTACAGATCGTAATTTTAACACTAGGTTTTTTGATCCTGCTGGGGGTGGTGATCCAATTTTATATCAACATTTATTT
>MK332805_6637_S_inversa
TACTCTATACATAATTTTTGGTGTATGATGCGGAATGGTTGGGACAGGTTTATCTTTACTTATTCGTCTGGAGCTAGGTACTTCGGGGGTGTTAAGAGATGATCACTTTTATAATGTAATTGTTACAGCACACGCTTTTGTAATAATTTTTTTCATAGTAATACCTATTATAATTGGTGGGTTTGGAAATTGAATAGTACCTTTATTAATTGGTGCTCCAGACATAAGATTTCCTCGAATAAATAATATAAGATTTTGGCTTTTACCCCCTTCATTTATTTTGTTAATTAGGTCTAGAATAGTGGAAGGTGGAGCCGGAACGGGCTGAACTGTTTATCCTCCTCTTAGAAGGCTTGTCGGACATAGTGGTGCTTCTGTTGATTTAGCAATTTTTTCTCTTCATTTAGCAGGAATGTCTTCCATTTTGGGAGCAATTAATTTTATTACTACTATTTTTAATATGCGGGCTTCTGGGATTACAATAGAACGGCTCAGTTTATTTGTATGATCAATTCTTGTAACTGTATTTCTTTTACTTCTTTCTTTACCAGTATTGGCTGGAGCAATTACTATACTTCTTACAGATCGTAATTTTAACACTAGGTTTTTTGATCCTGCTGGGGGTGGTGATCCAATTTTATATCAACATTTATTT
>MK332791_7088_S_enteroplax
TACATTATATATAATTTTTGGAGTATGATGTGGGATAGTTGGAACTGGTTTATCTCTTCTTATTCGGCTTGAATTAGGAACATCCGGAGTTCTTACGGACGATCATTTTTATAATGTAATTGTTACAGCACATGCCTTTGTAATAATTTTTTTCATGGTAATGCCCATTATAATCGGAGGTTTTGGTAATTGAATAGTTCCTTTGCTTATTGGTGCACCAGATATAAGATTCCCTCGAATAAATAATATAAGATTTTGGCTTCTTCCCCCATCTTTTGTTTTATTAATTAGATCAAGTATAGTAGAAGGTGGAGCTGGTACCGGGTGAACTGTATATCCACCTCTTAGAAGACTTATTGGGCATAGTGGGGCCTCTGTTGATTTAGCGATTTTTTCTCTTCATTTAGCAGGGATATCTTCAATTTTAGGGGCAATTAATTTTATTACAACAATTTTTAATATACGGGCTTCTGGGCTTACTATGGAACGTTTAAGTTTATTTGTCTGGTCAATTCTTGTAACTGTATTTTTATTATTACTTTCATTACCTGTACTAGCAGGAGCTATTACTATACTTCTTACAGATCGAAATTTTAATACCAGATTTTTTGACCCTGCGGGAGGAGGTGATCCAATTTTATATCAACATCTATTT
>MK332783_7089_S_maculata
TACTTTATACATAATTTTTGGTGTATGATGCGGGATGGTTGGAACGGGTTTATCTTTACTTATTCGTCTAGAGCTAGGTACTTCAGGGGTATTAAGGGATGATCATTTTTATAATGTAATTGTTACAGCACATGCTTTTGTAATAATTTTTTTTATAGTAATACCTATTATAATTGGTGGATTTGGAAACTGGATAGTACCTTTATTAATTGGTGCTCCTGATATAAGGTTTCCTCGAATAAATAATATAAGATTTTGGCTTCTACCACCTTCATTTATTTTATTAATTAGGTCTAGGATAGTGGAAGGTGGAGCCGGAACAGGTTGAACTGTCTATCCTCCCCTTAGGAGGCTTATTGGACATAGGGGTGCTTCTGTCGATTTGGCAATTTTTTCTCTTCATCTAGCAGGAATGTCTTCTATTTTAGGGGCAATTAATTTTATTACTACTATTTTTAACATGCGGGCTTCTGGAATTACAATAGAACGGCTTAGTTTATTTGTATGATCAATTCTTGTAACTGTATTTCTTTTACTTCTTTCTTTACCAGTGTTAGCTGGAGCAATTACGATACTTCTTACAGATCGTAATTTTAATACTAGTTTTTTTGATCCTGCTGGGGGTGGTGATCCAATTCTGTATCAACATTTATTC
>MK332784_7090_S_maculata
TACTTTATACATAATTTTTGGTGTATGATGCGGGATGGTTGGAACGGGTTTATCTTTACTTATTCGTTTAGAGCTAGGTACTTCAGGGGTATTAAGGGATGATCATTTTTATAATGTAATTGTTACAGCACATGCTTTTGTAATAATTTTTTTTATAGTAATACCTATTATAATTGGTGGATTTGGAAACTGGATAGTACCTTTATTAATTGGTGCTCCTGATATAAGGTTTCCTCGAATAAATAATATAAGATTTTGGCTTCTACCACCTTCATTTATTTTATTAATTAGGTCTAGGATAGTGGAAGGTGGAGCCGGAACAGGTTGAACTGTCTATCCTCCCCTTAGGAGGCTTATTGGACATAGGGGTGCTTCTGTCGATTTGGCAATTTTTTCTCTTCATCTAGCAGGAATGTCTTCTATTTTAGGGGCAATTAATTTTATTACTACTATTTTTAACATGCGGGCTTCTGGAATTACAATAGAACGGCTTAGTTTATTTGTATGATCAATTCTTGTAACTGTATTTCTTTTACTTCTTTCTTTACCAGTGTTAGCTGGAGCAATTACGATGCTTCTTACAGATCGTAATTTTAATACTAGTTTTTTTGATCCTGCTGGGGGCGGTGATCCAATTCTGTATCAACATTTATTC
>MK332836_7091_S_trapezensis
TACTTTATACATAATTTTTGGAGTATGATGTGGAATAGTTGGGACAGGTTTATCTTTACTTATTCGATTAGAACTAGGAACATCAGGAGTGTTAAGGGATGATCACTTTTACAATGTTATTGTTACAGCTCATGCTTTTGTTATAATTTTTTTTATAGTTATACCTATTATAATTGGGGGCTTTGGTAACTGGATAGTTCCCTTACTAATTGGGGCTCCAGATATAAGGTTTCCTCGAATAAATAACATAAGATTTTGACTTTTACCTCCTTCATTTGTACTATTAATTAGGTCTAGTATAGTTGAAGGGGGAGCTGGAACAGGTTGAACTGTTTATCCACCTCTCAGAGGTCTTATTGGACATAGAGGTGCTTCTGTTGATTTGGCGATTTTTTCTCTTCATCTTGCCGGAATATCTTCTATTTTAGGGGCAATTAATTTTATTACTACTATTTTTAATATACGAGCTTCTGGGATTACAATAGAACGGCTTAGTTTGTTTGTATGATCGATTTTAGTAACTGTATTTCTTTTACTTCTTTCTTTACCTGTATTAGCAGGGGCAATTACTATACTTTTGACTGATCGTAATTTTAATACAAGGTTTTTTGACCCTGCTGGTGGTGGTGACCCTATTCTATATCAACATTTATTT
>MK332807_7092_S_trapezensis
TACTTTATACATAATTTTTGGAGTATGATGTGGAATAGTTGGGACAGGTTTATCTTTACTTATTCGATTAGAACTAGGAACATCAGGAGTGTTAAGGGATGATCACTTTTACAATGTTATTGTTACAGCTCATGCTTTTGTTATAATTTTTTTTATAGTTATACCTATTATAATTGGGGGCTTTGGTAACTGGATAGTTCCCTTACTAATTGGGGCTCCAGATATAAGGTTTCCTCGAATAAATAACATAAGATTTTGACTTTTACCTCCTTCATTTGTACTATTAATTAGGTCTAGTATAGTTGAAGGGGGAGCTGGAACAGGTTGAACTGTTTATCCACCTCTCAGAGGTCTTATTGGACATAGAGGTGCTTCTGTTGATTTGGCGATTTTTTCTCTTCATCTTGCCGGAATATCTTCTATTTTAGGGGCAATTAATTTTATTACTACTATTTTTAATATACGAGCTTCTGGGATTACAATAGAACGGCTTAGTTTGTTTGTATGATCGATTTTAGTAACTGTATTTCTTTTACTTCTTTCTTTACCTGTATTAGCAGGGGCAATTACTATACTTTTGACTGATCGTAATTTTAATACAAGGTTTTTTGACCCTGCTGGTGGTGGTGACCCTATTCTATATCAACATTTATTT
>MK332837_7093_S_trapezensis
TACTTTATACATAATTTTTGGAGTATGATGTGGAATAGTTGGGACAGGTTTATCTTTACTTATTCGATTAGAACTAGGAACATCAGGAGTGTTAAGGGATGATCACTTTTACAATGTTATTGTTACAGCTCATGCTTTTGTTATAATTTTTTTTATAGTTATACCTATTATAATTGGGGGCTTTGGTAACTGGATAGTTCCTTTACTAATTGGGGCTCCAGATATAAGGTTTCCTCGAATAAATAACATAAGATTTTGACTTTTACCTCCTTCATTTGTATTATTAATTAGGTCTAGTATAGTTGAAGGGGGAGCTGGAACAGGTTGAACTGTTTATCCACCTCTTAGAGGTCTTATTGGGCATAGAGGTGCTTCTGTTGATTTGGCGATTTTTTCTCTTCATCTTGCCGGAATATCTTCTATTTTAGGGGCAATTAATTTTATTACTACTATTTTTAATATACGAGCTTCTGGGATTACAATAGAACGGCTTAGTTTGTTTGTATGATCAATTTTAGTAACTGTATTTCTTTTACTTCTTTCTTTACCTGTATTAGCAGGGGCAATTACTATACTTTTGACTGATCGTAATTTTAATACAAGGTTTTTTGACCCTGCTGGTGGTGGTGACCCTATTCTATATCAACATTTATTT
>KY512676_7094_S_trapezensis
TACTTTATATATAATTTTTGGAGTGTGATGTGGAATGGTTGGGACAGGTTTATCTTTACTTATTCGATTAGAACTAGGAACATCAGGAGTATTAAGAGATGATCATTTTTATAATGTTATTGTCACAGCTCATGCTTTTGTAATAATTTTTTTTATAGTTATGCCTATTATAATTGGGGGATTTGGTAACTGGATAGTCCCTTTATTAATTGGGGCCCCAGATATAAGGTTTCCTCGAATAAATAACATAAGATTTTGACTTTTACCACCTTCATTTGTATTATTAATTAGGTCTAGTATAGTTGAAGGGGGAGCGGGAACAGGTTGAACTGTTTATCCACCTCTTAGAAGCCTTATCGGGCATAGGGGTGCCTCTGTTGATTTGGCAATTTTTTCTCTTCATCTTGCCGGAATATCTTCTATTTTAGGGGCAATTAATTTTATTACTACTATTTTTAATATGCGAGCCTCTGGAATTACTATAGAACGGCTTAGTTTATTTGTATGATCAATTTTAGTAACTGTATTTCTTTTACTTCTTTCTTTACCTGTGTTAGCAGGGGCAATTACCATACTTTTAACTGATCGTAATTTTAATACAAGGTTTTTTGATCCTGCTGGTGGCGGTGATCCTATTTTATATCAACATTTATTT
>MK332838_7095_S_trapezensis
TACTTTATATATAATTTTTGGAGTGTGATGTGGAATGGTTGGGACAGGTTTATCTTTACTTATTCGATTAGAACTAGGAACATCAGGAGTATTAAGAGATGATCATTTTTATAATGTTATTGTCACAGCTCATGCTTTTGTAATGATTTTTTTTATAGTTATGCCTATTATAATTGGGGGATTTGGTAACTGGATAGTCCCTTTATTAATTGGGGCCCCAGATATAAGGTTTCCTCGAATAAATAACATAAGATTTTGACTTTTACCACCTTCATTTGTACTATTAATTAGGTCTAGTATAGTTGAAGGGGGAGCGGGAACAGGTTGAACTGTTTATCCACCTCTTAGAAGCCTTATCGGGCATAGGGGTGCCTCTGTTGATTTGGCAATTTTTTCTCTTCATCTTGCCGGAATATCTTCTATTTTAGGGGCAATTAATTTTATTACTACTATTTTTAATATGCGAGCCTCTGGAATTACTATAGAACGGCTTAGTTTATTTGTATGATCAATTTTAGTAACTGTATTTCTTTTACTTCTTTCTTTACCTGTATTAGCAGGGGCAATTACCATACTTTTAACTGATCGTAATTTTAATACAAGGTTTTTTGATCCTGCTGGTGGCGGTGATCCTATTTTATATCAACATTTATTT
>MK332814_7096_S_contraria
AACTTTATATATAATTTTTGGGGTATGGTGTGGTATAGTTGGGACAGGCTTATCTTTACTTATTCGATTGGAGTTAGGAACATCAGGAGTTTTAAGAGATGATCATTTTTATAATGTTATTGTTACAGCCCATGCTTTTGTAATAATTTTTTTTATAGTTATGCCTATTATAATTGGAGGGTTTGGAAATTGAATAGTTCCATTATTAATTGGTGCCCCGGATATAAGGTTCCCTCGTATAAATAATATAAGATTTTGACTTTTACCCCCTTCATTCATTTTGTTAATTAGATCTAGAATAGTAGAAGGTGGTGCTGGGACAGGTTGAACTGTTTATCCTCCACTTAGAAGTCTTGTTGGACATAGGGGTGCTTCAGTCGATTTAGCAATTTTTTCTTTACATTTAGCAGGAATGTCTTCTATTTTGGGGGCTATTAATTTTATTACTACTATTTTTAATATACGGGCTTCTGGAATTACAATGGAGCGCCTTAGGTTATTTGTATGATCAATTCTTGTAACTGTATTTCTTTTACTTCTTTCTTTACCTGTTTTAGCTGGAGCAATTACTATGCTTCTTACAGATCGTAACTTTAACACTAGATTTTTTGATCCGGCTGGTGGAGGTGATCCTATTTTATATCAACATTTATTT
>MK332815_7097_S_contraria
AACTTTATATATAATTTTTGGGGTATGGTGTGGTATAGTTGGGACAGGCTTATCTTTACTTATTCGATTGGAGTTAGGAACATCAGGAGTTTTAAGAGATGATCATTTTTATAATGTTATTGTTACAGCCCATGCTTTTGTAATAATTTTTTTTATAGTTATGCCTATTATAATTGGAGGGTTTGGAAATTGAATAGTTCCATTATTAATTGGTGCCCCGGATATAAGGTTCCCTCGTATAAATAATATAAGATTTTGACTTTTACCCCCTTCATTCATTTTGTTAATTAGATCTAGAATAGTAGAAGGTGGTGCTGGGACAGGTTGAACTGTTTATCCTCCACTTAGAAGTCTTGTTGGACATAGGGGTGCTTCAGTCGATTTAGCAATTTTTTCTTTACATTTAGCAGGAATGTCTTCTATTTTGGGGGCTATTAATTTTATTACTACTATTTTTAATATACGGGCTTCTGGAATTACAATGGAGCGCCTTAGGTTATTTGTATGATCAATTCTTGTAACTGTATTTCTTTTACTTCTTTCTTTACCTGTTTTAGCTGGAGCAATTACTATGCTTCTTACAGATCGTAACTTTAACACTAGATTTTTTGATCCGGCTGGTGGAGGTGATCCTATTTTATATCAACATTTATTT
>MK332823_7098_S_contraria
AACTTTATATATAATTTTTGGGGTATGGTGTGGTATAGTTGGGACAGGCTTATCTTTACTTATTCGATTGGAGTTAGGAACATCAGGAGTTTTAAGAGATGATCATTTTTATAATGTTATTGTTACAGCCCATGCTTTTGTAATAATTTTTTTTATAGTTATGCCTATTATAATTGGAGGGTTTGGGAATTGAATAGTTCCGTTATTAATTGGTGCCCCGGATATAAGGTTCCCTCGTATAAATAATATAAGATTTTGACTTTTACCCCCTTCATTCATTTTGTTAATTAGATCTAGAATAGTAGAAGGTGGTGCTGGAACAGGTTGAACTGTTTATCCTCCACTTAGAAGTCTTGTTGGACATAGGGGTGCTTCAGTCGATTTAGCAATTTTTTCTTTACATTTAGCAGGAATGTCTTCTATTTTGGGGGCCATTAATTTTATTACTACTATTTTTAATATACGGGCTTCTGGAATTACAATAGAGCGCCTTAGGTTATTTGTATGATCAATTCTTGTAACTGTATTTCTTTTACTTCTTTCTTTACCTGTTTTAGCTGGAGCAATTACTATGCTTCTTACAGATCGTAACTTTAACACTAGATTTTTTGATCCGGCTGGCGGAGGTGATCCTATTTTATATCAACATTTATTT
>MK332816_7099_S_contraria
AACTTTATATATAATTTTTGGGGTATGGTGTGGTATAGTTGGGACAGGCTTATCTTTACTTATTCGACTGGAGCTAGGAACATCAGGAGTCTTAAGAGATGATCATTTTTATAATGTTATTGTTACAGCCCATGCTTTTGTAATAATTTTTTTTATAGTTATACCTATTATAATTGGAGGGTTTGGAAATTGAATAGTTCCATTATTAATTGGTGCCCCGGATATAAGGTTCCCTCGTATAAATAATATAAGATTTTGACTTTTACCCCCTTCATTTATTTTGTTAATTAGATCTAGAATAGTAGAAGGTGGTGCTGGAACAGGTTGAACTGTTTATCCTCCACTTAGAAGTCTTGTTGGACATAGGGGTGCTTCAGTCGATTTAGCAATTTTTTCTTTACATTTAGCAGGAATGTCTTCTATTTTGGGGGCCATTAATTTTATTACTACTATTTTTAATATACGGGCTTCTGGAATTACAATGGAGCGCCTTAGGTTATTTGTATGATCAATTCTTGTAACTGTATTTCTTTTACTTCTTTCTTTACCTGTTTTAGCTGGAGCAATTACTATACTTCTTACAGATCGTAATTTTAACACTAGATTTTTTGATCCGGCTGGTGGAGGTGATCCAATTTTATATCAACATTTATTT
>MK332808_7102_S_trapezensis
TACTTTATACATAATTTTTGGTGTGTGGTGTGGAATAGTTGGAACAGGCTTATCTTTGCTTATTCGTTTAGAATTAGGAACATCAGGAGTGTTAAGAGACGATCATTTTTATAATGTTATTGTTACAGCTCATGCTTTTGTAATGATTTTTTTTATAGTTATACCTATTATAATTGGGGGCTTTGGTAACTGGATAGTTCCTTTATTAATTGGGGCTCCAGATATAAGGTTTCCTCGAATAAATAATATAAGATTTTGACTTTTACCTCCTTCATTTGTGTTATTAATTAGGTCTAGTATAGTTGAAGGAGGGGCAGGAACAGGTTGAACTGTTTATCCACCTCTTAGAAGTCTTATTGGGCATAGAGGTGCCTCTGTTGATTTGGCAATTTTTTCTCTTCACCTTGCCGGGATATCTTCTATTTTAGGGGCAATTAATTTTATTACTACTATTTTTAATATACGAGCTTCTGGAATTACTATAGAACGGCTTAGTTTGTTTGTATGATCAATTTTAGTAACTGTATTTCTTTTACTTCTTTCTTTACCTGTATTAGCAGGGGCGATTACTATACTTTTGACTGATCGTAATTTTAATACGAGGTTTTTTGACCCTGCTGGTGGTGGTGATCCTATTTTATACCAACATTTATTT
>MK332839_7103_S_trapezensis
TACTTTATACATAATTTTTGGTGTGTGGTGTGGAATAGTTGGAACAGGCTTATCTTTGCTTATTCGTTTAGAATTAGGAACATCAGGAGTGTTAAGAGACGATCATTTTTATAATGTTATTGTTACAGCTCATGCTTTTGTAATGATTTTTTTTATAGTTATACCTATTATAATTGGGGGCTTTGGTAACTGGATAGTTCCTTTATTAATTGGGGCTCCAGATATAAGGTTTCCTCGAATAAATAATATAAGATTTTGACTTTTACCTCCTTCATTTGTATTATTAATTAGGTCTAGTATAGTTGAAGGAGGGGCAGGAACAGGTTGAACTGTTTATCCACCTCTTAGAAGTCTTATTGGGCATAGAGGTGCCTCTGTTGATTTGGCAATTTTTTCTCTTCACCTTGCCGGGATATCTTCTATTTTAGGGGCAATTAATTTTATTACTACTATTTTTAATATACGAGCTTCTGGAATTACTATAGAACGGCTTAGTTTGTTTGTATGATCAATTTTAGTAACTGTATTTCTTTTACTTCTTTCTTTACCTGTATTAGCAGGGGCGATTACTATACTTTTGACTGATCGTAATTTTAATACGAGGTTTTTTGACCCTGCTGGTGGTGGTGATCCTATTTTATACCAACATTTATTT
>MK332840_7104_S_trapezensis
TACTTTATACATAATTTTTGGTGTGTGGTGTGGAATAGTTGGAACAGGCTTATCTTTGCTTATTCGTTTAGAATTAGGAACATCAGGAGTGTTAAGAGACGATCATTTTTATAATGTTATTGTTACAGCTCATGCTTTTGTAATGATTTTTTTTATAGTTATACCTATTATAATTGGGGGCTTTGGTAACTGGATAGTTCCTTTATTAATTGGGGCTCCAGATATAAGGTTTCCTCGAATAAATAATATAAGATTTTGACTTTTACCTCCTTCATTTGTATTATTAATTAGGTCTAGTATAGTTGAAGGAGGGGTAGGAACAGGTTGAACTGTTTATCCACCTCTTAGAAGTCTTATTGGGCATAGAGGTGCCTCTGTTGATTTGGCAATTTTTTCTCTTCACCTTGCCGGGATATCTTCTATTTTAGGGGCAATTAATTTTATTACTACTATTTTTAATATACGAGCTTCTGGAATTACTATAGAACGGCTTAGTTTGTTTGTATGATCAATTTTAGTAACTGTATTTCTTTTACTTCTTTCCTTACCTGTATTAGCAGGGGCGATTACTATACTTTTGACTGATCGTAATTTTAATACGAGGTTTTTTGACCCTGCTGGTGGTGGTGATCCTATTTTATACCAACATTTATTT
>MK332788_7108_S_scyphus_sigma
TACATTATATATAATTTTCGGAGTATGATGTGGAATAGTTGGAACTGGTCTATCCCTTCTTATTCGACTTGAGTTAGGAACATCAGGAGTTCTCACGGACGATCATTTTTACAATGTGATTGTTACAGCACATGCCTTTGTAATAATTTTTTTCATGGTAATGCCTATTATAATCGGAGGTTTTGGTAATTGAATGATCCCCTTGCTTATTGGTGCACCAGATATAAGATTTCCTCGTATAAATAATATAAGATTTTGGCTTCTTCCTCCATCTTTTGTATTACTAATTAGGTCAAGTATAGTAGAAGGTGGAGCTGGTACCGGGTGAACTGTTTACCCACCTCTTAGAAGACTTATTGGACATAGTGGGGCCTCTGTTGATTTAGCGATTTTTTCTCTTCATTTAGCAGGAATATCTTCTATTTTAGGGGCAATTAATTTTATTACAACAATTTTTAATATACGAGCTTCTGGGCTTACTATGGAGCGTCTAAGTTTATTTGTCTGATCAATTCTTGTTACTGTATTTTTATTACTTCTTTCATTACCTGTTTTAGCAGGAGCCATTACTATACTTCTTACAGATCGAAATTTTAATACCAGATTTTTTGATCCTGCGGGAGGGGGTGATCCAATTTTATACCAACATCTATTT
>MK332831_7109_S_scyphus_sigma
TACATTATATATAATTTTCGGAGTATGATGTGGAATAGTTGGAACTGGTCTATCCCTTCTTATTCGACTTGAGTTAGGAACATCAGGAGTTCTCACGGACGATCATTTTTACAATGTGATTGTTACAGCACATGCCTTTGTAATAATTTTTTTCATGGTAATGCCTATTATAATCGGAGGTTTTGGTAATTGAATGATCCCCTTGCTTATTGGTGCACCAGATATAAGATTTCCTCGTATAAATAATATAAGATTTTGGCTTCTTCCTCCATCTTTTGTATTACTAATTAGGTCAAGTATAGTAGAAGGTGGAGCTGGTACCGGGTGAACTGTTTACCCACCTCTTAGAAGACTTATTGGACATAGTGGGGCCTCTGTTGATTTAGCGATTTTTTCTCTTCATTTAGCAGGAATATCTTCTATTTTAGGGGCAATTAATTTTATTACAACAATTTTTAATATACGAGCTTCTGGGCTTACTATGGAGCGTCTAAGTTTATTTGTCTGATCAATTCTTGTTACTGTATTTTTATTACTTCTTTCATTACCTGTTTTAGCAGGAGCCATTACTATACTTCTTACAGATCGAAATTTTAATACCAGATTTTTTGATCCTGCGGGAGGGGGTGATCCAATTTTATACCAACATCTATTT
>MK332832_7110_S_scyphus_sigma
TACATTATATATAATTTTCGGAGTATGATGTGGAATAGTTGGAACTGGTCTATCCCTTCTTATTCGACTTGAGTTAGGAACATCAGGAGTTCTCACGGACGATCATTTTTACAATGTGATTGTTACAGCACATGCCTTTGTAATAATTTTTTTCATGGTAATGCCTATTATAATCGGAGGTTTTGGTAATTGAATGATCCCCTTGCTTATTGGTGCACCAGATATAAGATTTCCTCGTATAAATAATATAAGATTTTGACTTCTTCCTCCATCTTTTATATTATTAATTAGGTCAAGTATAGTAGAAGGTGGAGCTGGTACCGGGTGAACTGTTTACCCGCCTCTTAGAAGACTTATTGGACATAGTGGGGCCTCTGTTGATTTAGCGATTTTTTCTCTTCATTTAGCAGGAATATCTTCTATTTTAGGGGCAATTAATTTTATTACAACAATTTTTAATATACGAGCTTCTGGGCTTACTATGGAGCGTCTAAGTTTATTTGTCTGATCAATTCTTGTTACTGTATTTTTATTACTTCTTTCATTACCTGTTTTAGCAGGAGCCATTACTATACTTCTTACAGATCGAAATTTTAATACCAGATTTTTTGACCCTGCGGGGGGAGGTGATCCAATTTTATACCAACATCTATTT
>MK332860_7111_Sp_doliolum_GE
AACTTTATATATAATTTTTGGAGTTTGGTGCGGTATGGTTGGGACGGGCCTTTCACTACTTATTCGATTAGAGCTAGGTACTTCTGGAGTTCTTAGGGAGGATCACTTTTTTAATGTCATTGTAACAGCACATGCTTTTGTTATAATTTTTTTTATGGTAATACCTATTATAATTGGAGGATTTGGAAACTGAATAGTGCCTTTATTAATTGGGGCACCAGATATAAGATTCCCTCGTATAAATAATATGAGATTTTGATTGCTTCCCCCTTCTTTTATTCTTCTTATTAGGTCTAGAATAGTTGAAGGAGGGGCAGGTACTGGTTGGACTGTATATCCCCCCTTAAGAAGCCTTACAGGGCATGGAGGAGCCTCGGTCGACTTGGCTATTTTTTCTTTACATTTAGCAGGTATATCTTCTATCTTAGGTGCAATTAACTTTATTACTACTGTTTTTAATATACGCGCTTCTGGTTTAACTATAGAACGGTTAAGTTTATTTGTATGGTCTATTTTAGTTACTGTATTTCTTTTACTTTTATCACTTCCCGTTTTAGCGGGAGCAATTACGATGCTTCTTACAGATCGAAACTTTAATACAAGTTTTTTTGATCCTGCCGGAGGGGGGGACCCTATTCTATATCAACATTTGTTT
>MK332861_7112_Sp_doliolum_GE
AACTTTATATATAATTTTTGGAGTTTGGTGCGGTATGGTTGGGACGGGCCTTTCACTACTTATTCGATTAGAGCTAGGTACTTGTGGAGTTCTTAGGGAGGATCACTTTTTTAATGTCATTGTAACAGCACATGCTTTTGTTATAATTTTTTTTATGGTAATACCTATTATAATTGGAGGATTTGGAAACTGAATAGTGCCTTTATTAATTGGGGCACCAGATATAAGATTCCCTCGTATAAATAATATGAGATTTTGATTGCTTCCTCCTTCTTTTATTCTTCTTATTAGGTCTAGAATAGTTGAAGGAGGGGCAGGTACTGGTTGGACTGTATACCCCCCCTTAAGAAGCCTTACAGGGCATGGAGGAGCCTCGGTTGACTTGGCTATTTTTTCTTTACATTTAGCAGGTATATCTTCTATCTTAGGTGCAATTAACTTTATTACTACTATTTTTAATATACGCGCTTCTGGTTTAACTATAGAACGGTTAAGTTTATTTGTATGATCTATTTTAGTTACTGTATTTCTTTTACTTTTATCACTTCCCGTTTTAGCGGGAGCAATTACGATGCTTCTTACAGATCGAAACTTTAATACAAGTTTTTTTGATCCTGCCGGAGGGGGGGACCCTATTCTATATCAACATTTGTTT
>MK332862_7113_Sp_doliolum_GE
AACTTTATATATAATTTTTGGAGTTTGGTGCGGTATGGTTGGGACGGGCCTTTCACTACTTATTCGATTAGAGCTAGGTACTTCTGGAGTTCTTAGGGAGGATCACTTTTTTAATGTCATTGTAACAGCACATGCTTTTGTTATAATTTTTTTTATGGTAATACCTATTATAATTGGAGGATTTGGAAACTGAATAGTGCCTTTATTAATTGGGGCACCAGATATAAGATTCCCTCGTATAAATAATATGAGATTTTGATTGCTTCCCCCTTCTTTTATTCTTCTTATTAGGTCTAGAATAGTTGAAGGAGGGGCAGGTACTGGTTGGACTGTATATCCCCCCTTAAGAAGCCTTACAGGGCATGGAGGAGCCTCGGTCGACTTGGCTATTTTTTCTTTACATTTAGCAGGTATATCTTCTATCTTAGGTGCAATTAACTTTATTACTACTGTTTTTAATATACGCGCTTCTGGTTTAACTATAGAACGGTTAAGTTTATTTGTATGGTCTATTTTAGTTACTGTATTTCTTTTACTTTTATCACTTCCCGTTTTAGCGGGAGCAATTACGATGCTTCTTACAGATCGAAACTTTAATACAAGTTTTTTTGATCCTGCCGGAGGGGGGGACCCTATTCTATATCAACATTTGTTT
>MK332834_7114_S_acampsis
TACATTATATATAATTTTTGGTGTCTGATGTGGGATAGTCGGAACAGGGTTATCTTTACTTATTCGTCTTGAGCTAGGAACTTCAGGGGTACTAAGCGATGAGCACTTTTACAATGTAATTGTAACTGCGCATGCTTTTGTAATGATTTTTTTTATAGTAATGCCTATTATAATTGGCGGTTTTGGAAATTGAATAGTACCTCTATTAATTGGTGCTCCAGATATAAGGTTTCCTCGAATAAATAACATAAGATTTTGACTTCTACCCCCCTCTTTTGCTCTACTAATTAGATCTAGTATAGTAGAAGGTGGAGCCGGAACAGGTTGGACGGTTTACCCTCCTCTTAGAAGGCTTATTGGACATAGCGGTGCCTCTGTTGACTTAGCAATTTTTTCTTTACATTTGGCCGGGATATCCTCTATTTTAGGAGCCATTAATTTTATTACGACTATTTTTAATATGCGAGCTTCTGGAATTACAATAGAACGATTAAGCTTGTTCGTGTGATCAATTCTTGTCACTGTATTTCTTTTATTACTTTCTTTACCTGTTTTAGCCGGTGCAATTACAATACTTCTTACTGATCGTAATTTCAATACTAGTTTTTTTGACCCAGCTGGTGGGGGCGATCCTATTTTATACCAGCACTTATTT
>MK332818_7115_S_acampsis
TACATTATATATAATTTTTGGTGTCTGATGTGGGATAGTCGGAACAGGGTTATCTTTACTTATTCGTCTTGAGCTAGGAACTTCAGGGGTACTAAGCGATGAGCACTTTTACAATGTAATTGTAACTGCGCATGCTTTTGTAATGATTTTTTTTATAGTAATGCCTATTATAATTGGCGGTTTTGGAAATTGAATAGTACCTCTATTAATTGGTGCTCCAGATATAAGGTTTCCTCGAATAAATAACATAAGATTTTGACTTCTACCCCCCTCTTTTGCTCTACTAATTAGATCTAGTATAGTAGAAGGTGGAGCCGGAACAGGTTGGACGGTTTACCCTCCTCTTAGAAGGCTTATTGGACATAGCGGTGCCTCTGTTGACTTAGCAATTTTTTCTTTACATTTGGCCGGGATATCCTCTATTTTAGGAGCCATTAATTTTATTACGACTATTTTTAATATGCGAGCTTCTGGAATTACAATAGAACGATTAAGCTTGTTCGTGTGATCAATTCTTGTCACTGTATTTCTTTTATTACTTTCTTTACCTGTTTTAGCCGGTGCAATTACAATACTTCTTACTGATCGTAATTTCAATACTAGTTTTTTTGACCCAGCTGGTGGGGGCGATCCTATTTTATACCAGCACTTATTT
>MK332820_7116_S_batumensis
TACTCTTTACATAATTTTTGGAGTATGATGTGGTATAGTTGGTACTGGCCTATCATTACTTATTCGTTTAGAGCTAGGTACATCAGGTGTATTAAGAGACGATCACTTTTATAATGTAATTGTTACAGCGCATGCTTTTGTAATAATTTTTTTTATAGTAATGCCCGTTATAATTGGGGGATTTGGAAACTGAATAGTCCCACTGTTGATTGGTGCACCGGATATAAGGTTTCCTCGAATAAATAATATAAGATTCTGGCTTTTACCTCCATCTTTTATTTTATTAATTAGATCTAGTATAGTAGAAGGCGGAGCCGGGACAGGTTGAACTGTGTACCCTCCTCTTAGAAGGCTTATTGGACATAGGGGTGCTTCGGTAGATCTAGCAATTTTTTCTCTTCACTTGGCAGGGATATCTTCTATTTTAGGGGCAATTAATTTTATTACTACTATTTTTAATATGCGAGCTTCGGGTATTATAATGGAACGGCTTAGTTTATTTGTATGATCAATTCTTGTAACAGTATTTCTTTTACTTCTTTCTTTACCTGTATTGGCTGGGGCTATCACCATACTTCTTACTGACCGTAATTTTAACACTAGATTTTTTGATCCTGCTGGGGGAGGTGATCCAATTTTGTACCAACATTTATTT
>MK332821_7117_S_batumensis
TACTCTTTACATAATTTTTGGAGTATGATGCGGTATAGTTGGTACTGGCTTGTCATTACTCATTCGCTTAGAGTTAGGTACATCAGGTGTATTAAGGGACGATCACTTTTATAATGTAATTGTTACAGCACATGCTTTTGTGATAATTTTTTTTATAGTGATGCCCGTTATAATTGGGGGATTTGGAAACTGAATAGTTCCACTGTTGATTGGTGCACCGGATATAAGGTTTCCTCGTATAAATAATATAAGATTCTGGCTTTTACCGCCATCTTTTATTTTATTAATTAGATCTAGTATAGTAGAAGGCGGAGCCGGAACAGGTTGAACTGTGTACCCTCCTCTTAGAAGGCTTATTGGGCATAGGGGTGCTTCGGTAGATTTAGCAATTTTTTCTCTTCACTTGGCAGGAATATCTTCTATCTTAGGGGCAATTAATTTTATTACTACTATTTTTAATATACGAGCTTCGGGCATTACAATAGAACGGCTTAGATTATTTGTATGATCAATTCTTGTAACAGTATTCCTTTTACTTCTTTCTTTACCGGTATTGGCCGGAGCTATCACCATACTTCTTACTGATCGTAATTTTAACACTAGATTTTTTGATCCTGCTGGGGGAGGTGATCCGATTTTATACCAACATTTATTT
>KY512674_7118_S_batumensis
TACTCTTTACATAATTTTTGGAGTATGATGTGGTATAGTTGGTACTGGCCTATCATTACTTATTCGTTTAGAGCTAGGTACATCAGGTGTATTAAGAGACGATCACTTTTATAATGTAATTGTTACAGCGCATGCTTTTGTAATAATTTTTTTTATAGTAATGCCCGTTATAATTGGGGGATTTGGAAACTGAATAGTCCCACTGTTGATTGGTGCACCGGATATAAGGTTTCCTCGAATAAATAATATAAGATTCTGGCTTTTACCTCCATCTTTTATTTTATTAATTAGATCTAGTATAGTAGAAGGCGGAGCCGGGACAGGTTGAACTGTGTACCCTCCTCTTAGAAGGCTTATTGGACATAGGGGTGCTTCGGTAGATCTAGCAATTTTTTCTCTTCACTTGGCAGGGATATCTTCTATTTTAGGGGCAATTAATTTTATTACTACTATTTTTAATATGCGAGCTTCGGGTATTACAATGGAACGGCTTAGTTTATTTGTATGATCAATTCTTGTAACAGTATTTCTTTTACTTCTTTCTTTACCTGTATTGGCTGGGGCTATCACCATACTTCTTACTGACCGTAATTTTAACACTAGATTTTTTGATCCTGCTGGGGGAGGTGATCCAATTTTGTACCAACATTTATTT
>KM188897_833_Sp_doliolum_AT
AACTTTATACATAATTTTTGGAGTTTGGTGTGGTATGGTTGGGACGGGTCTTTCATTGCTTATTCGATTAGAATTAGGTACTTCTGGAGTCCTCAGGGAGGATCACTTTTTTAATGTTATTGTAACAGCACATGCTTTTGTTATAATTTTTTTCATAGTAATACCTATTATAATTGGAGGATTCGGAAACTGAATGGTGCCCCTATTAATTGGAGCACCAGATATAAGATTCCCTCGTATAAATAATATGAGATTCTGACTGCTCCCCCCTTCCTTTATTCTTCTCATTAGATCTAGAATAGTGGAAGGAGGGGCAGGTACTGGTTGAACTGTATATCCCCCTTTAAGAAGGCTTACAGGGCATGGAGGGGCCTCAGTCGATTTGGCTATTTTTTCTTTACATTTAGCAGGTATATCTTCTATTTTAGGTGCAATTAATTTTATTACTACTATTTTTAATATACGTGCTTCTGGCTTAACTATAGAACGATTAAGTTTGTTTGTGTGATCCATTTTAGTTACTGTATTTCTTTTACTCTTATCACTCCCTGTTTTAGCGGGAGCAATTACAATGCTTCTTACAGATCGAAATTTTAATACAAGCTTTTTTGATCCTGCCGGAGGGGGGGACCCTATTTTATATCAGCACTTGTTT
