# Supplementary material for: Hybridization and recurrent evolution of left–right reversal in the land snail genus Schileykula (Orculidae, Pulmonata)
Source: J Zool Syst Evol Res. 2019 Dec 10;58(3):633–47. doi: 10.1111/jzs.12353 (PMC7540069; doi:10.1111/jzs.12353)
Supplement: Supplementary file 3 — ALIGNMENT S2 Alignment of 12S rRNA sequences included in the concatenated mt tree. [file JZS-58-633-s003.fas]

>MK332724_2803_Sp_doliolum
GCACTATAAGATTTAT-ATTCAATTTTTGATTAAAAATT---TTTAATTACTTGCAAGTCCAACTTTT-GTGGTCTGTAAAAAACTA----CATCAGGAAAA-TAAATTT-ATTGTAACTCGCTTCAA-CTTTAATATTAGCTGCACCTAGATCTGACATTTTATA--GTATGATA--------------TA--AAAAATACTTCTAAAAAAT-ATTTTTTTGACGACGGCATACAAGCTCTAAATT--AAAGAAGATATTTCTTGGTGACTATCATTTACTGAGTAAGTTCCCCTAATAATTTCCTATAGCCGCCATAATTTTTGAGTTTAATA-AAAA--CCTTATGTACTCCTCAG------ATAATGAGTATAGTTAGTAATAGTAGGGTATCTAATCCTGGTTTA----AGTCACTAATTT-ATTAAATTTCATCTAAATAGTAAAGAAG---AAAGGCTACATTTCACTGTAAG--CCACCAATTTTTAGGT---GTATTATTTCATC----TGTCTTAAGTAGTTATTTT--AAATTAA-GGTTTAACCGCGGTTGCTGGCACATTATTTACCTTTAA-TTTTTGGCCTATGCTAGCT-TTATATTTCTATAATTACAT-AATGTTATTAACTGAATA----TATAGTAATTTTCAT-GATTATACATAGGACAG-TATAACTTC------TACTATCAAATTAA-GTAGAATGTT-----------CTAAAAAGGG-----TATCCCATTTTTGG
>MK332723_2845_Sp_doliolum
GCACTATAAGATTTAT-ATTCAATTTTTGATTAAAAATT---TTTAATTACTTGCAAGTCCAACTTTT-GTGGTCTGTAAAAAACCA----CATCAGGAAAA-TAAATTT-ATTGTAACTCGCTTCAA-CTTTAATATTAGCTGCACCTAGATCTGACATTTTATATAGTATGATA--------------TA--AAAAATATTTCTAAAAAAT-ATTTTTTTGACGACGGCATACAAGCTCTAAGTT--AAAGAAGATATTTCTTGGTGACTATCATTTACTGAGTAAGTTCCCCTAATAATTTCCTATAGCCGCCATAATTTTTGAGTTTAATA-AAAA--CCTTATGTACTTCTCAG------ACAATGAATATAGTTAGTAATAGTAGGGTATCTAATCCTGGTTTA----AGTCACTAATTT-ATTAAATTTCACCTAGATAGTAAAGAAG---AAAGGCTACATTTCACTGTAAG--CCACCAATTTTTAGAT---GTATTATCTCATC----TGTCTTAAGTAGTTATTTT--AAATTAA-GGTTTAACCGCGGTTGCTGGCACATTATTTACCTTTAA-TTTTTGGCCTATGCTAGCT-TTATATTTCTATAGTTACAT-AATGTTATTAACTGAATA----TATAGTAATTTTCAT-GATTATACATAGGACAG-TATAACTTC------TACTATCAAATTAA-GTAGAATGTT-----------CTAAAAAGGG-----TATCCCATTTTTGG
>KY512606_5460_Sp_doliolum
GCACTATAAGATTTAT-ATTCAATTTTTGATTAAAAATT---TTTAATTACTTGCAAGTCCAACTTTT-GTGGTCTGTAAAAAACTA----CATCAGGAAAA-TAAATTT-ATTGTAACTCGCTTCAA-CTTTAATATTAGCTGCACCTAGATCTGACATTTTATA--GTATAATA--------------TA--AAAAATATTTCTAAAAAAT-ATTTTTTTGACGACGGCATACAAGCTCTAAGTT--AAAGAAGATATTTCTTGGTGACTATCATTTACTGAGTAAGTTCCCCTAATAATTTCCTATAGCCGCCATAATTTTTGAGTTTAATA-AAAA--CCTTATGTACTTCTCAG------ACAATGAATATAGTTAGTAATAGTAGGGTATCTAATCCTGGTTTA----AGTCACTAATTT-ATTAAATTTCACCTAGATAGTAAAGAAG---AAAGGCTACATTTCACTGTAAG--CCACCAATTTTTAGGT---GTATTATTTCATC----TATCTTAAGTAGTTATTTT--AAATTAA-GGTTTAACCGCGGTTGCTGGCACATTATTTACCTTTAA-TTTTTGGCCTATGCTAGCT-TTATATTTCTATAGTTACAT-AATGTTATTAACTGAATA----TATAGTAATTTTCAT-GATTATACATAGGACAG-TATAACTTC------TACTATCAAATTAA-GTAGAATGCT-----------CTAAAAAGGG-----TATCCCATTTTTGG
>MK332713_5491_S_scyphus_scyphus
ACACTTTAATAAACTT-ATTCAAATATTGTTTAAAAATT--TTTT-ATTACTTATAAGTCCATCTTTAGGATGTATGTAAATACTAATC--CATTCGTTATAAAT-TATATATTGTAACTCGCTTAATTCTTTAGTATAGGCTGCACCTTGATCTGTCTTTTAGT-TAC-T----------------AAACTG-AAAAATATTTCTAAAAAAC--ATTTTT-GACGACGGCATACAAACTATAAAATCTAAAGAGAGTATTTCTTGGTGGTTATCAATTACTTAGTAAGTTCCCCTATAATTT-ATTAAAGCCGCCATATTTTTTGAGTTTAATA-TAGT-AGTTTATTTACTTCTCAAATTATACTTAGATTGTT----AGAAATAGTAGGGTATCTAATCCTAGTTTA---AA-AGTCTATTTTGGT----TAAAAAATAAAGAAATGGAATCTGAGCATATTATATTTCACTAAAAA-GCTGT--TCTTAAATTTTATTTAAATTAGTAT----AATTT-TATATTGTTACTTT-TTAATTAT-GGTATGACCGCGGTTGCTGGCACCATATTTACCTTAAA-A-GTT-GCCTGTACTGAA-CTTATATTTATATAGTT--TTCAATTTTTCCAACTGGG----TGTACATAAATTTCCAT-TATTGTATATAAGTTTT-AGTAAATTATTT--TT-CTATCAAAATAAAGTAG-AATAA----------TCTAAAAAGGAGTT--TGGTCCTTTTCCGG
>MK332739_6254_S_attliae
GCACTTTAATATTTTT-ATTCAAAAACTATTTAAAATTT---CTATATTACTTACAAGTCCATCTTCAGGT-GCATTGAAATGCTTAA--CCGTCTGGAACA-TT-ATGTTATTGTAACTCGCT-TAATCTTTATTATAGGCTGCACCTTGATCTGTCATAGATGTTTTCTT---------------AACATTATAAAATATTTCTGAAAAAT--ATTTCATGACGACGGCATACAAACTATAAAAT--AAAGCGGATAATTCTTGGTGGTTATCATTTATTTAGTAAGTTCCCCTATAATTT-ACTAAAGCCGCCATAATTTTTGAGTTTTTCA-TTTAGCATATGTTTACTACTCTA--AACTAAAAA--TGT-CAATAGGAATAGTAGGGTATCTAATCCTAGTTT----ATAGCCCTACTT----AACACAAGATAAATA-GCAAAAAGAGGTTACAGATTATATTTCACTATGCA-GCTGC-A-CATAAA-TT-ATTTGTGCTTTAGT------TTATT-AATAATTACTTA-CTGATAAA-GGTATGACCGCGGTTGCTGGCACCATATTTACCTCAGGTAAATCTATCTTAACTAAAC-TTATATTTATATAGTA--AGTAATCTTTCTAACTGGTA----AAACATTGATTTCCATAATT-ATATGTAGGTAGAAAGTAATTTT-----ATACTATCAAATTAAAGTAGAGAGT------------CTAAAAAGGAA----TATCCCTTTTTCGG
>MK332729_6257_S_aculeata
GCACTTAAATATTTAT-ATTCAATGGCTTATTAATATTT--AATATTTTACTTACAAGTCCATCTTCAGGT-GCATGTAAGTGCTTTAT-CCTTCCGAAATA-TA-CTGTTATTGTAACTCGCTTAAATCTTTACTATTGGCTGCACCTTGATCTGTTATTATTG--TAATAT-------------ATACATAACGAAATATTTCTTAAAAA---TATTTACAACGACGGCATACAGACTATAAAAC--AAAGTGAATATTTCTTGGTGGTTATCATTTACATAGTAAGTTCCCCTGTACGTT-ATTTAAGCCGCCATAATTTTTGAGTTTGACATTAAT--ATTTGTTTAATACTCTA--AGCTACAGT---AGTAGATAGAAATAATAGGGTATCTAATCCTAGTCTC---ATTATTCTATTT----AGATGGTTATAAATG-TTTGAAAAGATTTGTAGGTTATATTTCACTATGCA-GCTAC-A-TGTTGTTTTAATATTAGGTGTAGC------TTATT-CATAATTACAAG-TTGATGAA-GGTGTGACCGCGGTTGCTGGCACCATATTTACCTCACACGAAACCACCGAAACTAGAC-TTATATTTATATAGTA-TTTTAATCTTTTCAACTGGGT----AAACAATAATTTCCATGATTTGCATGTGGGTGGTGTGTAATTTGTTGTGTT-CTATCAAATTAAAGTAGTGTATTAAT--------CTAAAAAGGAAA---TATCCCTTTTCCGG
>MK332714_6258_S_scyphus_sigma
ACACTTTAATAAACTT-ATTCAGATATTGTTTAAAATTT--TTTTTATTACTTATAAGTCCACCTTCAGGATGTTTGTAGATACTAATC--CGTTCGTTATAAAT-TATATATTGTAACTCGCTTAATTCTTCAGTATAAGCTGCACCTTGATCTGTCCTCTAGT-TAT-T----------------AAACTGGAAAAATATTTCTAAAAAAT--GTTTTT-GACGACGGCATACAAACCATAAATC-TGAAGAGAATATTTCTTGGTGGCTATCAATTACTTAGTAAGTTCCCCTATATTTT-ATTAAAGCCGCCATATTTTTTGAGTTTAATA-TAGT-AGTTTATTTACTTCTCAGATTATTCTTAGATTGTT----AGAAATAGTAGGGTATCTAATCCTAGTTTT---AG-ATTCTATTTTGGT----TATGAA-TAAAGAGTTGGAATTTGAGCATATTATATTTCACCAAAAA-GCTGT--CTTTGAACTTTATT--AGTTGGAAT----AATTT-TTTATCATTACTTT-TTAATTAT-GGTATGACCGCGGTTGCTGGCACCATATTTACCTTAAA-ATGTT-GCCTGTACTGAATCTTATATTTATATAGTT--TTCAATCTTTCCAACTGGA----TATACGTAAATTTCCAT-TATTGTATATAGGCTTT-AGTAAATTATTT--TT-CTATCAAAATAAAGTAGGAATGG----------TCTAAAAAGGAATC--AGGTCCTTTTCCGG
>MK332715_6259_S_scyphus_sigma
ACACTTTAATAAACTT-ATTCAGATATTGTTTAAAATTT--TTTTTATTACTTATAAGTCCACCTTCAGGATGTTTGTAGATACTAATC--CGTTCGTTATAAAT-TATATATTGTAACTCGCTTAATTCTTCAGTATAAGCTGCACCTTGATCTGTCCTCTAGT-TAT-T----------------AAACTGGAAAAATATTTCTAAAAAAT--GTTTTT-GACGACGGCATACAAACCATAAATC-TGAAGAGAATATTTCTTGGTGGCTATCAATTACTTAGTAAGTTCCCCTATATTTT-ATTAAAGCCGCCATATTTTTTGAGTTTAATA-TAGT-AGTTTATTTACTTCTCAGATTATTCTTAGATTGTT----AGAAATAGTAGGGTATCTAATCCTAGTTTT---AG-ATTCTATTTTGGT----TATGAA-TAAAGAGTTGGAATTTGAGCATATTATATTTCACCAAAAA-GCTGT--CTTTGAACTTTATT--AGTTGGAAT----AATTT-TTTATCATTACTTT-TTAATTAT-GGTATGACCGCGGTTGCTGGCACCATATTTACCTTAAA-ATGTT-GCCTGTACTGAATCTTATATTTATATAGTT--TTCAATCTTTCCAACTGGA----TATACGTAAATTTCCAT-TATTGTATATAGGCTTT-AGTAAATTATTT--TT-CTATCAAAATAAAGTAGGAATGG----------TCTAAAAAGGAATC--AGGTCCTTTTCCGG
>MK332727_6577_Sp_doliolum
GCACTATAAGATTTAT-ATTCAATTTTTGATTAAAAATT---TTTAATTACTTGCAAGTCCAACTTTT-GTGGTTTGTAAAAAACTA----CATCAGGAAAA-TAAATTT-ATTGTAACTCGCTTCAA-CTTTAACATTAGCTGCACCTAGATCTGACATTCTATA--GTATGATA--------------TAGAAAAAATATTTCTAAAAAAT-ATTTTTTTGACGACGGCATACAAGCTCTATATT--AAAGAAGATATTTCTTGGTGACTATCATTTACTGAGTAAGTTCCCCTAATAATTTCCTATAGCCGCCATAATTTTTGAGTTTAATA-AAAA--CCTTATGTACTTCTCAG------ACAATCAATATAGTTAGTAATAGTAGGGTATCTAATCCTGGTTTA----AGTTACTAATTT-ATTAAATTTCACCTAGATAGTAAAGAAG---AAAAGCTACATTTCACTGTAAG--CCACCAATTTTTAGGT---GTAGTATTTCATT----TGTCTTAAATAGTTATTTT--AAATTAA-GGTTTAACCGCGGTTGCTGGCACATTATTTACCTTTAA-TTTTTGGCCTATGCTAGCT-TTATATTTCTATAGTTACAT-AATGTTATTAACTGAATA----TATAGAAGTTTTCAT-GATTATACAAAGGACAA-TATAACTTC------TACTATCAAATTAA-GTAGAATATT-----------CTAAAAAGGG-----TATCCCATTTTTGG
>MK332725_6581_Sp_doliolum
GCACTATAAGATTTAT-ATTCAATTTTTGATTAAAAATT---TTTAATTACTTGCAAGTCCAACTTTT-GTGGTCTGTAAAAAACTA----CATCAGGAAAA-TAAATTT-ATTGTAACTCGCTTCAA-CTTTAATATTAGCTGCACCTAGATCTGACATTTTATA--GTATGATA--------------TA--AAAAATATTTCTAAAAAAT-ATTTTTTTGACGACGGCATACAAGCTCTAAGTT--AAAGAAGATATTTCTTGGTGACTATCATTTACTGAGTAAGTTCCCCTAATAATTTCCTATAGCCGCCATAATTTTTGAGTTTAATA-AAAA--CCTTATGTACTCCTCAG------ATAATGAGTATAGTTAGTAATAGTAGGGTATCTAATCCTGGTTTA----AGTCACTAATTT-ATTAAATTTCACCTAGATAGTAAAGAAG---AAAGGCTACATTTCACTGTAAG--CCACCAATTTTTAGGT---GTATTATTTCATC----TGTCTTAAGTAGTTATTTT--AAATTAA-GGTTTAACCGCGGTTGCTGGCACATTATTTACCTTTAA-TTTTTGGCCTATGCTAGCT-TTATATTTCTATAGTTACAT-AATGTTATTAACTGAATA----TATAGTAATTTTCAT-GATTATACATAGGACAG-TATAACTTC------TACTATCAAATTAA-GTAGAATGTT-----------CTAAAAAGGG-----TATCCCATTTTTGG
>MK332726_6582_Sp_doliolum
GCACTATAAGATTTAT-ATTCAATTTTTGATTAAAAATT---TTTAATTACTTGCAAGTCCAACTTTT-GTGGTCTGTAAAAAACTA----CATCAGGAAAA-TAAATTT-ATTGTAACTCGCTTCAA-CTTTAATATTAGCTGCACCTAGATCTGACATTTTATA--GTATGATA--------------TA--AAAAATATTTCTAAAAAAT-ATTTTTTTGACGACGGCATACAAGCTCTAAGTT--AAAGAAGATATTTCTTGGTGACTATCATTTACTGAGTAAGTTCCCCTAATAATTTCCTATAGCCGCCATAATTTTTGAGTTTAATA-AAAA--CCTTATGTACTCCTCAG------ATAATGAGTATAGTTAGTAATAGTAGGGTATCTAATCCTGGTTTA----AGTCACTAATTT-ATTAAATTTCACCTAGATAGTAAAGAAG---AAAGGCTACATTTCACTGTAAG--CCACCAATTTTTAGGT---GTATTATTTCATC----TGTCTTAAGTAGTTATTTT--AAATTAA-GGTTTAACCGCGGTTGCTGGCACATTATTTACCTTTAA-TTTTTGGCCTATGCTAGCT-TTATATTTCTATAGTTACAT-AATGTTATTAACTGAATA----TATAGTAATTTTCAT-GATTATACATAGGACAG-TATAACTTC------TACTATCAAATTAA-GTAGAATGTT-----------CTAAAAAGGG-----TATCCCATTTTTGG
>KY512607_6588_Sp_doliolum
GCACTATAAGACTTAT-ATTCAATTTTTAATTAAGAATT---TTTAATTACTTGCAAGTCCAACTTTT-GTGGTTTGTAAAAAACTA----CATCAGAAAAA-TAAATTT-ATTGTAACTCGCTTCAA-CTTTAACATTAGCTGCACCTAGATCTGACATGCTATA--GCAAGAAAA----------TAATAGAAAAAATATTTCTAAAAAAT-ATTTTTTTGACGACGGCATACAAGCTCTAAATT--AAAGAAGATATTTCTTGGTGACTATCATTTACTGAGTAAGTTCCCCTAATAATTTCCTATAGCCGCCATAATTTTTGAGTTTAATA-AAAA--CTTTATGTACTTCTCAG------ACAGTTGATGTAGTTAGCAATAGCAGGGTATCTAATCCTGGTTTA----AGTTACTAATTTTGTTAAATTTTATCTGAATAGTAAAGAAA---AGAAGCTACATTTCACTGTAAG--TTACCAATTTTTAGATATAGTAGTATCTTATC----TGTCTTAAATAATTATTTT--AAATTAA-GGTTTAACCGCGGTTGCTGGCACATTATTTACCTTTAA-TTTT-GACCTATGCTAGCT-TTATATTTCTATAGTTACAT-AATGTTATTAACTGAATA----AATAATAATTTTCAT-GATTATACAAGGGACAA-TATAATTCA------TACTATCAAATTAA-GTAGAATGTT-----------CTAAAAAGGGG----TATCCCATTTTTGG
>MK332728_6593_Sp_doliolum
GCACTATAAGATTTAT-ATTCAATTTTTGATTAAAAATT---TTTAATTACTTGCAAGTCCAACTTTT-GTGGTTTGTAAAGAACTA----CATCAGAAAAA-TAAATTT-ATTGTAACTCGCTTCAA-CTTTAACATTAACTGCACCTAGATCTGACATATTATA--TTAAGATA--------------TAGAAAAAATATTTCTAAAAAAT-ATTTTTTTGACGACGGCATACAAGCTCTAAATT--AAAGAAAATATTTCTTGGTGACTATCATTTACTGAGTAAGTTCCCCTAATAATTTCCTATAGCCGCCATAATTTTTGAGTTTAATA-AAAA--CTTTATGTACTTCTCAG------ACAGTTGGTGTAGTTAGCAATAGTAGGGTATCTAATCCTGGTTTA----AGTCACTAATTT-ATTAAAGTTCATCTAGATGATAAAGGAA---AGAAGCTACATTTCACTGTAAG--CCGCCAATTTTTAGGT---GTAATATCTCATC----TGTCTTAAATAATTATTTT--AAATTAA-GGTTTAACCGCGGTTGCTGGCACATTATTTACCTTTAA-TTTT-GGCCTATGCTAGCT-TTATATTTCTATAGTTGCAT-AATGTTATTAACTGAGTA----TATTTTACTTTTCAT-GATTATACAAAGGACAA-TATAACTTA------TACTATCAAATTAA-GTAGGACGTT-----------CTAAAAAGGG-----TATCCCATTTTTGG
>MK332721_6594_S_nordsiecki
GCACTAAAATAAGTTT-ATTCAAACACTGATTAATAATT--TTTGTTTTACTTATAAGTCCATCTTCCAG-TGTATGTAAATACAAAAC--CATCTGAGGTAAAAATTTACATTGTAACTCGCTTAAATCTTTAATATGGGCTGCACCTTGATCTGTCCTTTGGTATATGT----------------TTACTAATAAAATACATTTTAAAAAT--ATTTTT-GACGACGGCATACAAACTGTTAATT--AAAGAGGATATTTCTTGGTGGCTATCAATTACTTAGTAAGTTCCCCTGTTGATT-ATTTTAGCCGCCATAATTTTTGAGTTTAATA------TTTTTATTTACTACTCAAATTATACTTGTTCCGATA---GAGAATAGTAGGGTATCTAATCCTAGTTTA---AATATTCTATTTTAGTAGAATGTAAAAGAAGAAAAATAATTTTTAATAGTTTTTATTTCACTAAGTA-ACTATTACTTTTGCTTCTAATAAAG---GTAT----AATTTGTATATACTTACTTT-CTGATAAT-GGTATGACCGCGGTTGCTGGCACCATATTTACCTTAGA-AAATTTATCTATACTAGA-TTTATATTTATATAATTAATCTAATCTTTCCAACTGGCAT--TACACTTAAGTTTCCAT-ATTTGTATACTAATAAT-AGTAAGTTTTGT--T--CTATCAAATTAAAGTAGAATT------------TCTAAAAAGGAGTT--T--CCCTTTTTCGG
>MK332722_6595_S_nordsiecki
GCACTAAAATAAGTTT-ATTCAAACACTGATTAATAATT--TTTGTTTTACTTATAAGTCCATCTTCCAG-TGTATGTAAATACAAAAC--CATCTGAGGTAAAAATTTACATTGTAACTCGCTTAAATCTTTAATATGGGCTGCACCTTGATCTGTCCTTTGGTATATGT----------------TTACTAATAAAATACATTTTAAAAAT--ATTTTT-GACGACGGCATACAAACTGTTAATT--AAAGAGGATATTTCTTGGTGGCTATCAATTACTTAGTAAGTTCCCCTGTTGATT-ATTTTAGCCGCCATAATTTTTGAGTTTAATA------TTTTTATTTACTACTCAAATTATACTTGTTCCGATA---GAGAATAGTAGGGTATCTAATCCTAGTTTA---AATATTCTATTTTAGTAGAATGTAAAAGAAGAAAAATAATTTTTAATAGTTTTTATTTCACTAAGTA-ACTATTACTTTTGCTTCTAATAAAG---GTAT----AATTTGTATATACTTACTTT-CTGATAAT-GGTATGACCGCGGTTGCTGGCACCATATTTACCTTAGA-AAATTTATCTATACTAGA-TTTATATTTATATAATTAATCTAATCTTTCCAACTGGCAT--TACACTTAAGTTTCCAT-ATTTGTATACTAATAAT-AGTAAGTTTTGT--T--CTATCAAATTAAAGTAGAATT------------TCTAAAAAGGAGTT--T--CCCTTTTTCGG
>MK332717_6599_S_scyphus_lycaonica
ACACTTTAATAAATTT-ATTCAGATATTGTTTAAAAATT--TTTT-ATTACTTATAAGTCCATCTTCAAGATGTATGTAAATACTAATC--CATTCGTTATAAAT-TATATATTGTAACTCGCTTAATTCTTCAGTATAGGCTGCACCTTGATCTGTCCTTTAGT-TAC-T----------------CAACTGAAAAAATATTTCTAAAAAAT--ATTTTT-GACGACGGCATACAAACTATGAAACCTGAAGAGAATATTTCTTGGTGGCTATCAATTACTTAGTAAGTTCCCCTATAATTT-ATTAAAGCCGCCATATTTTTTGAGTTTGATA-TAGT-AGTTTATTTACTTCTCAGATTATACATAGATTGTT----AGAAATAGTAGGGTATCTAATCCTAGTTTA---AA-AGTCTATTTTGGT----TATAAA-TAAAGAAATGGAATC-GGGCATATTATATTTCACCAAAAA-GCTGT--CCTTGAACTTTATTAAAATTAGTAT----AATTT-TTTATTATTACTTT-TTAATTAT-GGTATGACCGCGGTTGCTGGCACCATATTTACCTTAAA-A-ATT-GCCTGTACTGAATCTTATATTTATATAGTT--TTCAATCTTTCCAACTGGA----TATACATAAATTTCCAT-TATTGTATATAGGCTTT-AGTAAATTGTTT--TTTCTATCAAAATAAAGTAGGAATGG----------TCTAAAAAGGAATT--TGGTCCTTTTCCGG
>MK332718_6600_S_scyphus_lycaonica
ACACTTTAATAAATTT-ATTCAGATATTGTTTAAAAATT--TTTT-ATTACTTATAAGTCCATCTTCAAGATGTATGTAAATACTAATC--CATTCGTTATAAAT-TATATATTGTAACTCGCTTAATTCTTCAGTATAGGCTGCACCTTGATCTGTCCTTTAGT-TAC-T----------------CAACTGAAAAAATATTTCTAAAAAAT--ATTTTT-GACGACGGCATACAAACTATGAAACCTGAAGAGAATATTTCTTGGTGGCTATCAATTACTTAGTAAGTTCCCCTATAATTT-ATTAAAGCCGCCATATTTTTTGAGTTTGATA-TAGT-AGTTTATTTACTTCTCAGATTATACATAGATTGTT----AGAAATAGTAGGGTATCTAATCCTAGTTTA---AA-AGTCTATTTTGGT----TATAAA-TAAAGAAATGGAATC-GGGCATATTATATTTCACCAAAAA-GCTGT--CCTTGAACTTTATTAAAATTAGTAT----AATTT-TTTATTATTACTTT-TTAATTAT-GGTATGACCGCGGTTGCTGGCACCATATTTACCTTAAA-A-ATT-GCCTGTACTGAATCTTATATTTATATAGTT--TTCAATCTTTCCAACTGGA----TATACATAAATTTCCAT-TATTGTATATAGGCTTT-AGTAAATTGTTT--TTTCTATCAAAATAAAGTAGGAATGG----------TCTAAAAAGGAATT--TGGTCCTTTTCCGG
>MK332740_6608_S_contraria
GCACTTTAATGTTTGT-ATTCAAAAATTATTTAAAATTT--TTATTTTTACTTATAAGTCCATCTTTAGGT-GTATGAAAATACGTTAC--CAGCTGAAAACATAAATATTATTGTAACTCGCTTAAATCTTTATTATTAGCTGCACCTTGATCTGTCATACAATTGAAAA----------------CAAAATGTAAAATATTTATTAAAAAT--ATTTTG-GACGACGGCATACAAACTTTTACAT--AAAGTGAATATTTCTTGGTGGTTATCATTTACTTAGTAAGTTCCCCTATAGTTT-ATTAAAACCGCCATAATTTTTGAGTTTAACA-ATTA-TAATTGCTTACTCCTCAA--AACTAATA-AATTTTAGATAGAAATAGTAGGGTATCTAATCCTAGTTTA----TAAGTCTATTTT--TATAATATAATAAAAT-AATAAATATCACGGCAGATTATATTTCACTATAAA-GCTGG-CCTATAATCAATTAGTAATACTCAT----AGTTTTGT-AGTAACTACCTT-TTAATGAA-GGTATGACCGCGGTTGCTGGCACCATATTTACCTTAAA-ATATTTACCTAAACTAGAC-TTATATTTATATAGT-TTAT-AATCCCTCCGACTGGAGA---TTACATAGATTCCCATTGATCGTATTTTGGTAAA-CGTAGTTAA-----TTTCTATTAAATTAAAGTAGTGAAAA----------TCTAAAAAGGGAT---AATACCTTTTTCGG
>MK332741_6610_S_contraria
GCACTTTAATGTTTGT-ATTCAAAAATTATTTAAAATTT--TTATTTTTACTTATAAGTCCATCTTTAGGT-GTATGAAAATACGTTAC--CAGCTGAAAACATAAATATTATTGTAACTCGCTTAAATCTTTATTATTAGCTGCACCTTGATCTGTCATATAATTGAAAA----------------CAAAATGTAAAATATTTATTAAAAAT--ATTTTG-GACGACGGCATACAAACTTTTACAT--AAAGTGAATATTTCTTGGTGGTTATCATTTACTTAGTAAGTTCCCCTATAGTTT-ATTAAAACCGCCATAATTTTTGAGTTTAACA-ATTA-TAATTGCTTACTCCTCAA--AACTAATG-AATTTTAGATAGAAATAGTAGGGTATCTAATCCTAGTTTA----TAAGTCTATTTT--TATAATATAATAAAAT-AATAAATATCACGGCAGATTATATTTCACTATAAA-GCTGG-CCTATAATCAATTAGTAATATTCAT----AGTTTTGT-AGTAACTACCTT-TTAATGAA-GGTATGACCGCGGTTGCTGGCACCATATTTACCTTAAA-ATATTTACCTAAACTAGAC-TTATATTTATATAGT-TTAT-AATCTCTCCGACTGGAGA---TTACATAGATTTCCATTGATCGTATTTTGGTAAA-CGTAGTTAA-----TTTCTATTAAATTAAAGTAGTGAAAG----------TCTAAAAAGGTAT---TATCCCTTTTTCGG
>MK332737_6613_S_trapezensis
GCACTTTAATATAGTTTATTCTAATACTATTTAAAATTT--GTTG-TATACTTATAAGTCCATCTTCAAGCAATAAATAAGTACTTTG--CTATCCGTAATAATATTTAT-ATTGTAACTCGCTTAACTCTTTATTATTGGTTGCACCTTGATCTGTTTT--AAAAAAATG----------------ATTTTATTTAAATATTTTTAAGAAAT--ATTTTTTGACGACGGCATACAAACTTTGATAA-TAAAGTAGATATTTCTTGGTGGCTATCAATTACTTAGTAAGTTCCCCTATAATTTTATTAAAGCCGCCATAATTTTTGAGTTTGACA--TTA-ATTGTGGTTACTCCTCA-----AATTA-TGAATATTAGTAGGAATAGTAGGGTATCTAATCCTAGTTTT---TCTTTCT-ATTTT--G--TTTTCAATAATGT--GCTAAAAAATTTACAGATTATATTTTACTATAAATACTGC-A-TATAATCATTAATT-ATTTCATA----AGATTATG-CCTATTTACTCC-TAGATAAA-AGTATGACCGCGGTTGCTGGCACCCTATTTACCTCTAA-TAATTTACCTAAACTAGAC-TTATATTTTTATAGTCTTAT-AATTTTTCCAACTGGAATA--TAACTAAAATTTCCAT-GATTGTATTTTGATAAA-TGTAAATTT-----ATTCTATCAAATTAAAGTAGTGG--T-----------CTAAAAAGGATTTTATTCACCTTTTTCGG
>MK332738_6614_S_trapezensis
GCACTTTAATATAGTTTATTCTAATACTATTTAAAATTT--GTTG-TATACTTATAAGTCCATCTTCAAGCAATAAATAAGTACTTTG--CTATCCGTAATAATATTTAT-ATTGTAACTCGCTTAACTCTTTATTATTGGTTGCACCTTGATCTGTTTT--AAAAAAATG----------------ATTTTATTTAAATATTTTTAAGAAAT--ATTTTTTGACGACGGCATACAAACTTTGATAA-TAAAGTAGATATTTCTTGGTGGCTATCAATTACTTAGTAAGTTCCCCTATAATTTTATTAAAGCCGCCATAATTTTTGAGTTTGACA--TTA-ATTGTGGTTACTCCTCA-----AATTA-TGAATATTAGTAGGAATAGTAGGGTATCTAATCCTAGTTTT---TCTTTCT-ATTTT--G--TTTTCAATAATGT--GCTAAAAAATTTACAGATTATATTTTACTATAAATACTGC-A-TATAATCATTAATT-ATTTCATA----AGATTATG-CCTATTTACTCC-TAGATAAA-AGTATGACCGCGGTTGCTGGCACCCTATTTACCTCTAA-TAATTTACCTAAACTAGAC-TTATATTTTTATAGTCTTAT-AATTTTTCCAACTGGAATA--TAACTAAAATTTCCAT-GATTGTATTTTGATAAA-TGTAAATTT-----ATTCTATCAAATTAAAGTAGTGG--T-----------CTAAAAAGGATTTTATTCACCTTTTTCGG
>MK332745_6616_S_acampsis
GCACTTTAATGTTTTT-ATTCAATCATTAATTAAAATTT--GTAA-GTTACTTACAAGTCCATCTTCAGGCAATATGAATATACTAGA---CCTCCGAAATA-TGTATTT-ATTGTAACTCGCTTAA-TCTTTATTATTAGTTGCACCTTGATCTGTCATGATAATTAGTGTAAT-------A----CTTTT--TTAAATATTTTTTAAAAAT--ATTTTA-GACGACGGCATACAAACTGTTTAA--TAAAGTAAATATTTCTTGGTGGCTATCAATTACTTAGTAAGTTCCCCTGTAGTTT-ATTAAAGCCGCCATAATTTTTGAGTTTGACC-CTTA-A-TTGGCTTACTACTCA--TCTAACTTG-AATAATAGATGGGAATAGTAGGGTATCTAATCCTAGTTTTGTATCTATTCCATTTT--T--GCTGTAGTAATAATGATGATTAA-ATTGCAAATTATATTTTACTATAAA-ACTAC-ACTATATATATTACTT-ATTTTAA---TTAGATAA---TACAATTACTTA-TAGATAAT-GGTTTGACCGCGGTTGCTGGCACCATATTTACCCCCAA-AATT--ACCTGCACTAAAC-TTATATTTTTATAGT-ATATTAATATTTCCAACTGGATTGA-TCACAATTATTTCCAT-GA-TTGTTTTAGGTTAA-AGTAATTT------CTTCTATCAAATTAAAGTAGGATATTATAT-------CTAAAAAGGATT--TTTTTCCTTTTTCGG
>MK332734_6618_S_acampsis
GCACTTTAATAGATAT-ATTCAAATATTAATTAAAATTT--ATAA-TTTACTTACAAGTCCATCTTTATGAAGTAGGTAAGTACTAATATCTTTCCGAAAAA-TACATTT-ATTGTAACTCGCTTAAATCTCTATTATTTGCTGCACCTTGATCTGTCATAATAATTTTAATTAT-------AGTTACTTTTAGTTAAATATTTTTTAAAAAT--ATTTTA-GACGACGGCATACAAACTATTATAAATAAAGTGAATATTCCTTGGTGGTTATCATTTACTCAGTAAGTTCCCCTGTAGTTT-ATTAAAGCCGCCATAATTTTTGAGTTTGACC--TTA-TTTTAGCTTACTGCTCAA--ATCTAATTTAATAATAAAGGGGAATAGTAGGGTATCTAATCCTAGTTTTA--TTTAT-CCATTTT--T--G-TGTAATAATTAAGATGAAAAAATTTGCAAATTATATTTTACTATAAA-GCTGC-ATTATATATATTACTT-ATTTTGA---TTAGTTAGA--TACAATTATCCATTAGATTAATGGTTTGACCGCGGTTGCTGGCACCATATTTACCTCAAA-GATTT-ACCTAAACTAAGC-TTATATTTTTATAGTTATATTAATATCTACAACTGGAAAATTTTACGATTATTCCCAT-GAATTGTTTTAGGTTTA-AATAATTTC-----TCTCTATCAAATTAAAGTAGTAAATTGGAT-------CTAAAAAGGAAG--ATTATCCTTTTTCGG
>MK332731_6620_S_batumensis
GCACTTAAATATTTTTTATCCAAAATCTTATTAAAAATTAAAATATATTACTTATAAGTCCATCTTCCGGT-GCATGAAAATGCTTAA--CCATCTGTAATA-TTTATGTTATTGTAACTCGCTATAATCTTTATTATAGGCTGCACCTTGATCTGTCATAAGTGTATTTTTT-------------ATACACTATAAAATATTTTTCATAAAATATTTTTAAGACGACGGCATACAAACTATAAAAT--AAAGTGAATATTTCTTGGTGGTTATCATTTACTTAGTAAGTTCCCCTATAATTTTATTAAAGCCGCCATAATTTTTGAGTTTAACA-TTTAATATTTGTTTACTCCTCAA---ACTAAAAA-ATGTATTATAAGAATAGTAGGGTATCTAATCCTAGTTT----AAAGACTTATTTTAATATTTTTTGATAAGAA-AATAAAA-AATT-GCAAATTATATTTCACTATAAA-GCTGC-A-TATAATCTT-ATATTTTATATATTG-----TTTTT-TATGATTACATA-CAGATAAA-AGTATGACCGCGGTTGCTGGCACCATATTTACCTCAAATAAAGTTATCTTAACTAAGT-TTATATTTTTATAGTAGTATTAATTTTTCCAACTGGTG----AAACTAAAATTTCCATAATT-GTATGTTAATAAATAGTAATCT------ATTCTATCAAATTAAAGTAGAAATTTT----------CTAAAAAGGAA----TGTCCCTTTTCCGG
>MK332730_6626_S_neuberti
GCACTTAAATATTTGT-ATTCAATAAATTATTAACATTT--ATTGTTTTACTTACAAGTCCATCTTCAGGT-GCATGTAAGTGCTTTAT-CCTTCCGAAATA-TA-CTATTATTGTAACTCGCTTAATTCTTTACTATTGGCTGCACCTTGATCTGTTATTATTGA-TGGTGA-------------GCCCATAACGAAATATTTTTTAAAAA---TATTTACAACGACGGCATACAAACTATTAAAT--AAAGTGAATATTTCTTGGTGGTTATCATTTATATAGTAAGTTCCCCTATACGTT-ATTTAAGCCGCCATAATTTTTGAGTTTGACATTAAT----TTGCTTATTACTCTA-AAGCTACAAT---AATAGATAGAAATAGTAGGGTATCTAATCCTAGTTTA---TTTGTTCTATTT----AGATTATTATAAGTA-TAT-AGAAGATTTGCAGATTATATTTCACTATGCA-GCTAC-A-TGTTATCTTTATTTAAGGTGTAGC------TTATT-CATAATTACAAG-CTGATGAA-GGTATGACCGCGGTTGCTGGCACCATATTTACCTCACACGAATCTACCGAAACTAGAC-TTATATTTATATAGTA-TTTTAATTTCTTCAACTGGGT----AAACAATAATTTCCATGATTTGCATGTGGGTAGTATGTAATTTATTGGATTTCTATCAAATTAAAGTAGATATATAAT--------CTAAAAAGGAAG---TATCCCTTTTCCGG
>MK332720_6628_S_neuberti
CAACTTAAATATTTGT-ATTCAATAAATTATTAACATTT--ATTGTTTTACTTACAAGTCCATCTTCAGGT-GCATGTAAGTGCTTTAT-CCTTCCGAAATA-TA-CTATTATTGTAACTCGCTTAATTCTTTACTATTGGCTGCACCTTGATCTGTTATTATTGA-TGGTGA-------------GCCCATAACGAAATATTTTTTAAAAA---TATTTACAACGACGGCATACAAACTATTAAAT--AAAGTGAATATTTCTTGGTGGTTATCATTTATATAGTAAGTTCCCCTGTACGTT-ATTTAAGCCGCCATAATTTTTGAGTTTGACATTAAT----TTGCTTATTACTCTA-AAGCTACAAT---AATAGATAGAAATAGTAGGGTATCTAATCCTAGTTTA---TTTGTTCTATTT----AGATTATCATAAGTA-TAT-AGAAGATTTGCAGATTATATTTCACTATGCA-GCTAC-A-TGTTATCTTTATTTAAGGTGTAGC------TTATT-CATAATTACAAG-CTGATGAA-GGTATGACCGCGGTTGCTGGCACCATATTTACCTCACACGAATCTACCGAAACTAGAC-TTATATTTATATAGTA-TTTTAATTTCTTCAACTGGGT----AAACAATAATTTCCATGATTTGCATGTGGGTAGTATGTAATTTATTGGATTTCTATCAAATTAAAGTAGATATATAAT--------CTAAAAAGGAAG---TATCCCTTTTCCGG
>KY512604_6631_S_scyphus_enteroplax
ACACTTTAATAAATTT-ATTCAAATATTGTTTAATAATT--TTTT-ATTACTTATAAGTCCATCTTCAGGATGTATGTAAATACTAATC--CATTCGTTATAAAT-TATATATTGTAACTCGCTTAATTCTTTAGTATAGGCTGCACCTTGATCTGTCCTTTAGT-TA--T----------------TAACTGAAAAAATATTTCTCAAAAAT--ATTTTT-GACGACGGCATACAAACTATAAAAC-TAAAGAGAATATTTCTTGGTGGCTATCAATTACTTAGTAAGTTCCCCTATAATTT-ATTAAAGCCGCCATATTTTTTGAGTTTAATA-TAGT-AGTTTATTTACTTCTCAAATTATACTTAGATTGTT----AGAAATAGTAGGGTATCTAATCCTAGTTTT---AG-AGTCTATTTTGGT----TATAAA-TAAAGAGATGGAGCCTAAACATATTATATTTCACCAAAAA-GCTGT--GTTTGAACTTTATTTAAATTAGTAT----AATTT-TTTATTATTACTTT-TTAATCAT-GGTATGACCGCGGTTGCTGGCACCATATTTACCTTAAA-A-GTT-GCCTGTACTGAATCTTATATTTATATAGTT--TTCAATCTTTCCAACTGGA----TATACATAAATTTCCAT-TATTGTATATAGGCTTT-AGTAAATTATCT-----CTATCAAAATAAAGTAGAAATGG----------TCTAAAAAGGAATT--TGGTCCTTTTCCGG
>MK332732_6635_S_inversa
GCACTTAAATGTTTTT-ATTCAAACACTGATTTAAAATT--ATCT-TTTACTTACAAGTCCATCTTTAGACAGTATAAAAATACTTAGA--CATCCGAAATA-TAAATAT-ATTGTAACTCGCTTAAGTCTTTATTATTAGCTGCACCTTGATCTGTCATATAAATTTTGTTTATTTTATAAAACTTTATTTAATTAAATATTTTTGAAAAAT--ATTTTA-GACGACGGCATACAAACTGTAAAA--TAAAGTGAATATTTCTTGGTGGTTATCAATTATTTAGTAAGTTCCCCTATAGTTT-ATTTAAGCCGCCATAATTTTTGAGTTTGACA--TAA-AAATTAGGTACTCCTCAAAACTAATTA--AAAA-TAAATAGGAATAGTAGGGTATCTAATCCTAGTTTTATGTAAA-CCTATTTT--TTATTTGTAATGGTA----TTTTAAAATT-GCAAATTATATTTCACTATAAA-GCTGT-A-TCTAATCATTA-TTTTATTTAGT----AGTTTGT--TATATTTTATTTTTAGATGAA-GGTATGACCGCGGTTGCTGGCACCATATTTACCTCAAA-TTTTT-ACCTGAACTAGAC-TTATATTTTTATAGT-TTAT-AATTTCTCCAACTGGAAAAA-TTACAATTATTTCCAT-AATTGTATTGAGATAAA--GTAATTCT------TTCTATCAAATTAAAGTAGAATATTTTTT-------CTAAAAAGGATTT-TTTT-CCTTTTTCGG
>MK332733_6637_S_inversa
GCACTTAAATGTTTTT-ATTCAAACACTGATTTAAAATT--ATCT-TTTACTTACAAGTCCATCTTTAGACAGTATAAAAATACTTAGA--CATCCGAAATA-TAAATAT-ATTGTAACTCGCTTAAGTCTTTATTATTAGCTGCACCTTGATCTGTCATATAAATTTTGTTTATTTTATAAAACTTTATTTAATTAAATATTTTTGAAAAAT--ATTTTA-GACGACGGCATACAAACTGTAAAA--TAAAGTGAATATTTCTTGGTGGTTATCAATTATTTAGTAAGTTCCCCTATAGTTT-ATTTAAGCCGCCATAATTTTTGAGTTTGACA--TAA-AAATTAGGTACTCCTCAAAACTAATTA--AAAAATAAATAGGAATAGTAGGGTATCTAATCCTAGTTTTATGTAAA-CCTATTTT--TTATTTGTAATGGTA----TTTTAAAATT-GCAAATTATATTTCACTATAAA-GCTGT-A-TCTAATCATTA-TTTTATTTAGT----AGTTTGT--TATATTTTATTTTTAGATGAA-GGTATGACCGCGGTTGCTGGCACCATATTTACCTCAAA-TTTTT-ACCTGAACTAGAC-TTATATTTTTATAGT-TTAT-AATTTCTCCAACTGGAAAAA-TTACAATTATTTCCAT-AATTGTATTGAGATAAA--GTAATTCT------TTCTATCAAATTAAAGTAGAATATTTTTT-------CTAAAAAGGATTT-TTTTTCCTTTTTCGG
>MK332719_7088_S_scyphus_enteroplax
ACACTTTAATAAGTTT-ATTCAGATATTGTTTAAAAATT--TTTT-ATTACTTATAAGTCCATCTTCAGGATGTATGTAAATACTAATC--CATTCGTTATAAAT-TATATATTGTAACTCGCTTAATTCTTCAGTATAGGCTGCACCTTGATCTGTCCTTTAGT-TA--T----------------TAACTGAAAAAATATTTCTCAAAAAT--ATTTTT-GACGACGGCATACAAACTATAAAAC-TAAAGAGAATATTTCTTGGTGGCTATCAATTACTTAGTAAGTTCCCCTATAATTT-ATTAAAGCCGCCATATTTTTTGAGTTTAATA-TAGT-AGTTTATTTACTTCTCAAATTATACTTAGATTATT----AGAAATAGTAGGGTATCTAATCCTAGTTTT---AG-AGTCTATTTTGGT----TATAAA-TAAAGAAATGGAGTCTAAACATATTATATTTCACCAAAAA-GCTGT--GTTTGAACTTTATTTAAATTAGTAT----AATTT-TTTATTATTACTTT-TTAATTAT-GGTATGACCGCGGTTGCTGGCACCATATTTACCTTAAA-A-GTT-GCCTGTACTGAATCTTATATTTATATAGTT--TTCAATCTTTCCAACTGGA----TATACATAAATTTCCAT-TATTGTATATAGGCTTT-AGTAAATTATTT-----CTATCAAAATAAAGTAGGAATGG----------CCTAAAAAGGAATA--TGGTCCTTTTCCGG
>MK332711_7089_S_maculata
ACACTTAAATTTTTTT-ATTCAAACACTGATTTAAAATT--ATCT-TTTACTTACAAGTCCATCTTTAGACAGTATGAAAATACTTAGA--CATCCGAAACA-TAAGTAT-ATTGTAACTCGCTTAAATCTTTATTATTAGTTGCACCTTGATCTGTCATGTAAATTATGTTTATTTTGCAAACTTATATTCAATTAAATATTTTTAAAAAAT--ATTTTA-GACGACGGCATACAAACTGTAAAA--TAAAGTGAATATTTCTTGGTGGCTATCAATTACTTAGTAAGTTCCCCTATAGTTT-ATTTAAGCCGCCATAATTTTTGAGTTTGACA--TAA-AATTTGGGTACTACTCAAAGCTAATTA--AAGAGTAAATAGGAATAGTAGGGTATCTAATCCTAGTTTTATATAAAGCCTATTTT--TAATTTGTAATGGTAA-ATTTTTAAAATTTGCAGATTATATTTCACTATAAA-GCTGT-A-TCTAATCATTACTTTTGTTTAATT---AGTTTGT--TATATTTTACTTTTAGATAAA-GGTATGACCGCGGTTGCTGGCACCATATTTACCTCAAA-AGCTT-ACCTGAACTAAAC-TTATATTTTTATAGT-TTAT-AATTTCTCCAACTGGAAAAT-TTATAATTATTTCCAT-AATTGTATTTAGGTAAA-AGTAATCTT------TTCTATCAAATTAAAGTAGAATGCTTGT--------CTAAAAAGGATTT-TTT--CCTTTTTCGG
>MK332712_7090_S_maculata
ACACTTAAATTTTTTT-ATTCAAACACTGATTTAAAATT--ATCT-TTTACTTACAAGTCCATCTTTAGACAGTATGAAAATACTTAGA--CATCCGAAACA-TAAGTAT-ATTGTAACTCGCTTAAATCTTTATTATTAGTTGCACCTTGATCTGTCATGTAAATTATGTTTATTTTGCAAACTTATATTCAATTAAATATTTTTAAAAAAT--ATTTTA-GACGACGGCATACAAACTGTAAAA--TAAAGTGAATATTTCTTGGTGGCTATCAATTACTTAGTAAGTTCCCCTATAGTTT-ATTTAAGCCGCCATAATTTTTGAGTTTGACA--TAA-AATTTGGGTACTACTCAAAGCTAATTA--AAGAGTAAATAGGAATAGTAGGGTATCTAATCCTAGTTTTATATAAAGCCTATTTT--TAATTTGTAATGGTAA-ATTTTTAAAATTTGCAGATTATATTTCACTATAAA-GCTGT-A-TCTAATCATTACTTTTGTTTAATT---AGTTTGT--TATATTTTACTTTTAGATAAA-GGTATGACCGCGGTTGCTGGCACCATATTTACCTCAAA-AGCTT-ACCTGAACTAAAC-TTATATTTTTATAGT-TTAT-AATTTCTCCAACTGGAAAAT-TTATAATTATTTCCAT-AATTGTATTTAGGTAAA-AGTAATCTT------TTCTATCAAATTAAAGTAGAATGCTTGT--------CTAAAAAGGATTT-TTT--CCTTTTTCGG
>MK332735_7092_S_trapezensis
GCACTTTAATATAATTTATTCTAGTACTATTTAAAAATT--GTTA-TATACTTATAAGTCCATCTTCAAACAGTAG-TAAATG-TATG--CTATCCGTAATAATATTTAT-ATTGTAACTCGCTTAACTCTTTATTATTGGTTGCACCTTGATCTGTTTTTAAAAAAAT-A----------------ATTTTATTTAAATATTTTTAAGAAAT--ATTTTT-GACGACGGCATACAAACTTTGATAAATAAAGTAAATATTTCTTGGTGGCTATCAATTACTTAGTAAGTTCCCCTATAATTTTATTAAAGCCGCCATAATTTTTGAGTTTGACA--TTA-ATAGTGGTTACTCCTCA-----ATTTA-TGAATATTTATAAGAATAGTAGGGTATCTAATCCTAGTTTT---TCTTTCTTATTTT--G--TTTA-AATAATGT--GTTAAAGAATTTACAGATTATATTTTACTATAAATGCTGT-A-TATAATCATTAATT-ATTTCATA----GGATTGAA-CCTATTTACTAT-TAAATAA--GGTATGACCGCGGTTGCTGGCACCCTATTTACCTCTAA-TAATTTATCTAAACTAGAC-TTATATTTATATAGTCGTAT-AATTTCTCCAACTGGAATA--TAACTAAAATTTCCAT-GATTGTATTTTGATAAC-CGTAAATTT-----ATTCTATCAAATTAAAGTAGTGG--T-----------CTAAAAAGGACT--CTTCTCCTTTTTCGG
>KY512605_7094_S_trapezensis
GCACTTTAATATAGTTTATTCTAGTACTATTTAAAATTT--GTTG-TATACTTATAAGTCCATCTTCAAACAATAAATAAGTACTTTG--CTATCCGTAATAATATTTAT-ATTGTAACTCGCTTAACTCTTTATTATTGGTTGCACCTTGATCTGTTTTTTAAAAAAATG----------------ATTTTATTTAAATATTTTTAAGAAAT--ATTTTT-GACGACGGCATACAAACTTTGGTAA-TAAAGTAGATATTTCTTGGTGGTTATCAATTACTTAGTAAGTTCCCCTATAATTTTATTAAAGCCGCCATAATTTTTGAGTTTGACA--TTA-ATTGTGGTTACTCCTCA-----AATTA-TGAATATTAGTAGGAATAGTAGGGTATCTAATCCTAGTTTT---TCTTTCT-ATTTT--G--TTTTCAATAATGT--ACTAAAAAATTTACAGATTATATTTTACTATAAATACTGC-A-TATGATCATTAATT-ATTTCATA----AGATTATG-CCTATTTACTTC-TAGATAAA-GGTATGACCGCGGTTGCTGGCACCCTATTTACCTCCAA-TAATTTACCTAAACTAGAC-TTATATTTTTATAGTTTTAT-AATTTTTCCAACTGGAATA--TAACTAAAATTTCCAT-GATTGTATTTTAATAAA-CGTAAATTT-----ATTCTATCAAATTAAAGTAGTGG--T-----------CTAAAAAGGATTTTATTCACCTTTTTCGG
>MK332742_7096_S_contraria
GCACTTTAATGTTTGT-ATTCAAAAATTATTTAAAATTT--TTATTTTTACTTATAAGTCCATCTTTAGGT-GTATGAAAATACGTTAC--CAGCTGAAAACATAAATATTATTGTAACTCGCTTAAATCTTTATTATTAGCTGCACCTTGATCTGTCATATAATTGAAAA----------------CAAAATGTAAAATATTTATTAAAAAT--ATTTTG-GACGACGGCATACAAACTTTTATAT--AAAGTGAATATTTCTTGGTGGTTATCATTTACTTAGTAAGTTCCCCTATAGTTT-ATTAAAACCGCCATAATTTTTGAGTTTAACA-ATTA-TAATTGCTTACTCCTCAA--AACTAATG-AATTTTAGATAGAAATAGTAGGGTATCTAATCCTAGTTTA----TAAGTCTATTTT--TATAATAAAATAAAAT-AATAAATATCACGGCAGATTATATTTCACTATAAA-GCTGG-CCTATAATCAATTAGTAATACTCAT----AGTTTTGT-AGTAACTACCTT-TTAATAAA-GGTATGACCGCGGTTGCTGGCACCATATTTACCTTAAA-ATATTTACCTAAACTAGAC-TTATATTTATATAGT-TTAT-AATCTCTCCGACTGGAGA---TTACATAGATTTCCATTGATCGTATTTTGGTAAA-CGTAGTTAA-----TTTCTATTAAATTAAAGTAGTGAAAG----------TCTAAAAAGGGAT---AATACCTTTTTCGG
>MK332743_7097_S_contraria
GCACTTTAATGTTTGT-ATTCAAAAATTATTTAAAATTT--TTATTTTTACTTATAAGTCCATCTTTAGGT-GTATGAAAATACGTTAC--CAGCTGAAAACATAAATATTATTGTAACTCGCTTAAATCTTTATTATTAGCTGCACCTTGATCTGTCATATAATTGAAAA----------------CAAAATGTAAAATATTTATTAAAAAT--ATTTTG-GACGACGGCATACAAACTTTTATAT--AAAGTGAATATTTCTTGGTGGTTATCATTTACTTAGTAAGTTCCCCTATAGTTT-ATTAAAACCGCCATAATTTTTGAGTTTAACA-ATTA-TAATTGCTTACTCCTCAA--AACTAATG-AATTTTAGATAGAAATAGTAGGGTATCTAATCCTAGTTTA----TAAGTCTATTTT--TATAATAAAATAAAAT-AATAAATATCACGGCAGATTATATTTCACTATAAA-GCTGG-CCTATAATCAATTAGTAATACTCAT----AGTTTTGT-AGTAACTACCTT-TTAATAAA-GGTATGACCGCGGTTGCTGGCACCATATTTACCTTAAA-ATATTTACCTAAACTAGAC-TTATATTTATATAGT-TTAT-AATCTCTCCGACTGGAGA---TTACATAGATTTCCATTGATCGTATTTTGGTAAA-CGTAGTTAA-----TTTCTATTAAATTAAAGTAGTGAAAG----------TCTAAAAAGGGAT---AATACCTTTTTCGG
>MK332744_7099_S_contraria
GCACTTTAATGTTTGT-ATTCAAAAATTATTTAAAATTT--TTATTTTTACTTATAAGTCCATCTTTAGGT-GTATGAAAATACGTTAC--CAGCTGAAAACATAAATATTATTGTAACTCGCTTAAATCTTTATTATTAGCTGCACCTTGATCTGTCATATAGTTGAAAA----------------CAAAATGTAAAATATTTATTAAAAAT--ATTTTG-GACGACGGCATACAAACTTTTACAT--AAAGTGAATATTTCTTGGTGGTTATCATTTACTTAGTAAGTTCCCCTATAGTTT-ATTAAAACCGCCATAATTTTTGAGTTTAACA-ATTA-TAATTGTTTACTCCTCAA--AACTAATG-AATTTTAAATAGAAATAGTAGGGTATCTAATCCTAGTTTA----TAAGTCTATTTT--TACAACATAATAAAAT-AATAAATATCACGGCAGATTATATTTCACTATAAA-GCTGG-CCTATAATCAATTAGTAATACTCAT----AGTTTTGT-AGTAACTACCTT-TTAATGAA-GGTATGACCGCGGTTGCTGGCACCATATTTACCTTAAA-ATATTTACCTAAACTAGAC-TTATATTTATATAGT-TTAT-AATCTCTCCGACTGGAGA---TTACATAGATTTCCATTGATCGTATTTTGGTAGA-CGTAGTTAA-----TTTCTATTAAATTAAAGTAGTGAAAGA---------TCTAAAAAGGGAT---AATACCTTTTTCGG
>MK332736_7102_S_trapezensis
GCACTTTAATATAATTTATTCTAGTACTATTTATAAATT--ATTA-TATACTTATAAGTCCATCTTCAAACAATAAATAAGTACTTTG--TTATCCGTAATAATACATAT-ATTGTAACTCGCTTAACTCTTTATTATTGGTTGCACCTTGATCTGTTTTAAGAAAAATTG----------------ATTTTATTTAAATATTTTTAAGAAAT--ATTTTT-AACGACGGCATACAAACTATGGCAA-TAAAGTAAATTTTTCTTGGTGGCTATCAATTACTTAGTAAGTTCCCCTATAATTT-ATTAAAGCCGCCATAATTTTTGAGTTTAACA--TTA-ATA-TGATTACTCCTCA-----ATTTA-TGAATATTAATAGTAATAGTAGGGTATCTAATCCTAGTTTT---TCTTACT-ATTTT--G--TTTT-TATAATGT--GCTAAAGAATTTACAGATTGTATTTTACTATAAATGCTGT-A-TATAATCATTAATT-ATTTCATA----AGATTGAA-CCTATTTACTCC-TAAATAAA-GGTATGACCGCGGTTGCTGGCACCCTATTTACCTCTAA-TAAATTACCTAAACTAGAC-TTATATTTATATAGTCTTAT-AATTTTTCCAACTGGAATA--TTACTAAAATTTCCAT-AATTGTATTTTGATAAC-CGTAAATTT-----ATTCTATCAAATTAAAGTAGTGTCTT-----------CTAAAAAGGATT--ATTCTCCTTTTTCGG
>MK332716_7108_S_scyphus_sigma
ACACTTTAATAAACTT-ATTCAGATATTGTTTAAAATTT--TTTTTATTACTTATAAGTCCACCTTCAGGATGTTTGTAGATACTAATC--CGTTCGTTATAAAT-TATATATTGTAACTCGCTTAATTCTTCAGTATAAGCTGCACCTTGATCTGTCCTCTAGT-TAT-T----------------AAACTGGAAAAATATTTCTAAAAAAT--GTTTTT-GACGACGGCATACAAACCATAAATC-TGAAGAGAATATTTCTTGGTGGCTATCAATTACTTAGTAAGTTCCCCTATATTTT-ATTAAAGCCGCCATATTTTTTGAGTTTAATA-TAGT-AGTTTATTTACTTCTCAGATTATTCTTAGATTGTT----AGAAATAGTAGGGTATCTAATCCTAGTTTT---AG-ATTCTATTTTGGT----TATGAA-TAAAGAGTTGGAATTTGAGCATATTATATTTCACCAAAAA-GCTGT--CTTTGAACTTTATT--AGTTGGAAT----AATTT-TTTATCATTACTTT-TTAATTAT-GGTATGACCGCGGTTGCTGGCACCATATTTACCTTAAA-ATGTT-GCCTGTACTGAATCTTATATTTATATAGTT--TTCAATCTTTCCAACTGGA----TATACGTAAATTTCCAT-TATTGTATATAGGCTTT-AGTAAATTATTT--TT-CTATCAAAATAAAGTAGGAATGG----------TCTAAAAAGGAATC--AGGTCCTTTTCCGG
>MK332746_7115_S_acampsis
GCACTTTAATGTTTTTTATTCAATCATTAGTTAAAATTT--GTAAAGTTACTTACAAGTCCATCTTCAGACAGTAGGTAAATACTGGT---TCTCCGAAATA-TGCAGTT-ATTGTAACTCGCTTAAACCTTTATTATTAGTTGCACCTTGATCTGTCATAGTAATTAGAT--AT-------A----CTCTA--TTAAATATTTTTTAAAGAT--ATTTTA-GACGACGGCATACAAACTGTTTGGA-TAAAGCAGATATTTCTTGGTGGCTATCAATTACTTAGTAAGTTCCCCTGTAGTTT-ATTAAAGCCGCCATAATTTTTGAGTTTGACC-TTTA-AATTGGCTTACTGCTCA--TCTAATTTTCAGTAATAAATGGGAATAGTAGGGTATCTAATCCTAGTTTTA-ATCTATTCCATTTT--T--GGTATAGTAATATTAAGGGTATA-TCTGCAATTTATATTTTACTATAAA-ATTAC-AATATAT-TATCACTTTAAATTAAAAATTAAATAAATTTCAAATTACTT--TAGATTAA-GGTTTGACCGCGGTTGCTGGCACCATATTTACCCCCCG-AATTTTACCTGTACTAAGCCTTATATTTTTATAGT-ATTTTAATATCTCCAACTGGATAAAATCACAATTATTTCCAT-GA-TTGTTCTAGGT-AA-AGTAATTTTTT---CTTCTATCAAATTAAAGTAGAATATTTTTTATGTTTTCTAAAAAGGAAT--TTTCTCCTTTTTCGG
>KY512603_7118_S_batumensis
GCACTTTAATATTTTT-ATTCAAAATCTTATTAAAATT--AAATATATTACTTATAAGTCCATCTTCCGGT-GCATGAAAATGCTTAA--CCATCTGAAATA-TTTATGTTATTGTAACTCGCTTTAGTCTTTATTATAGGCTGCACCTTGATCTGTCATAAGTGTATTTT---------------ATACGCTATAAAATATTTTTCATAAA---TATTTAAGACGACGGCATACAAACTATAAAAT--AAAGTGAATATTTCTTGGTGGCTATCATTTACTTAGTAAGTTCCCCTATAATTT-ATTAAAGCCGCCATAATTTTTGAGTTTAACA-TTTA-TACTTGCTTACTCCTCAA---ACTAAAAA--TGT-TCATAAGAATAGTAGGGTATCTAATCCTAGTTT----ATAGGCCTATTT---GATATTTAAATAAGTA-ATAAAAA-ATTTTGCAAATTATATTTCACTATGAA-GCTGC-A-TATAATCTT-ATATTTT-TATATTG-----TTTTT-TGAGATTACTTG-CAGATAAA-GGTATGACCGCGGTTGCTGGCACCATATTTACCTCAAATAGAATTATCTTAACTAAGT-CTATATTTTTATAGTAATATTAATTTTTCCAACTGGTA----AAACTAAAATTTCCATAATT-GTATGTAAATAAA-AGTAATTT------ATTCTATCAAATTAAAGTAGAAATTT-----------CTAAAAAGGAA----TGCCCCTTTTCCGG
