# Supplementary material for: Hybridization and recurrent evolution of left–right reversal in the land snail genus Schileykula (Orculidae, Pulmonata)
Source: J Zool Syst Evol Res. 2019 Dec 10;58(3):633–47. doi: 10.1111/jzs.12353 (PMC7540069; doi:10.1111/jzs.12353)
Supplement: Supplementary file 4 — ALIGNMENT S3 Alignment of 16S rRNA sequences included in the concatenated mt tree. [file JZS-58-633-s004.fas]

>MK332760_2803_Sp_doliolum
----TATAGTAATATTATTAATTTTCCCGAATAAAAAA-GATCTATCCTTAATTCTTTATACTAGTAAAGTTAATGTGTAATGTAGAAATATTATAC----TCTAATTAAAGGATAGGG-ATGAAATGTCTTCAATTTTTTAGATATCTGGAAAGAGCCAAAAAAAATTTAGTTTTA--AATTAATCAGAGAGTTATAAGATTCTATGAG-ACTAGTAT----TCTTAATTAGCTTTAAT---GAAAGAAATAATTTTCT-----ATTTTATAAAATAAAGTACTATAAAGATTAAG--TATTATCTAGAATA---TAGGCTCTTATTT--GCTTTATTTT-AAA----TGTAAATGGATAATGTTAAAATTAGTATATATACTCAAT----TATTTTTAAGGAACTCGGCAAA---AGTTAGCCTCAACTAGTTTATCAAAAACATAGCTTAAAGGT--------ACTATTTTAAGTGACGTCTGCCCAGTGATATTTTT-AACGGCCGCAGTACATTGACTGTGCTAAGGTAGCATAATAAATTGACTTTTAATTGAAGTCGGGTATGAAAGGATTTATGGGGGTGTTCTGTCTCTAAA-ATACA-ACTAAAACTTACTA-ATGAGGTGAAAATTCCTCTAAATATA-AACGTAAGACGAGAAGACCCTTAGAATTATTATTAA------TACAAATTTTTTTTGT---TAATTTTTTGTTGGGGCAACAGCTTTGATAAACCAAGG----CTACATACATATACACAAATC-AATAACTATTAAAAATGATATA-ATTACCTGAGGGATAACAGCATAATTAAAT--ATTAGATTGTGACCTCGATGTTGGACTAAGGACTATAGTGAATAGCCTTTACTATAGCGAGTTCTGTTCGAACT-TTTAACCTTA
>MK332759_2845_Sp_doliolum
----TATAGTAATATTATTAATTTTCCCGAATAAAAAA-GATCTATCCTTAATTCTTTATACTAGTAAAGTTATTGTGTAATGTAGAAATATTATAC----CCTAATTAAAGGATAGGG-ATGAAATGTCTTCAATTTTTTGGATATCTGGAAAGAGCCAAAAAAAATTTAGTTTTA--AATTAATCAGAGAGTTATAAGATTCTATGAG-ACTAGTAT----TCTTAATTAACTTTAAT---GAAAGAAATAATTTTCT-----ATTTTATAAAATAAAGTAATATAAAGATTAAG--TATTATCTAGAATA---TAGGCCCTTATTT--GCTTTATTTA-AAA----TGTAAATGGATAATGTTAAAATTAGTATATATACTCAAT----TATTTTTAAGGAACTCGGCAAA---AGTTAGCCTCAACTAGTTTATCAAAAACATAGCTTAAAGGT--------ACTATTTTAAGTGACGTCTGCCCAGTGATATTTTT-AACGGCCGCAGTACATTGACTGTGCTAAGGTAGCATAATAAATTGACTTTTAATTGAAGTCGGGTATGAAAGGATTTATGGGGGTGTTCTGTCTCTAAA-ATACA-ACTAAAACTTACTA-ATGAGGTGAAAATTCCTCTAAATATA-AACGTAAGACGAGAAGACCCTTAGAATTATTATTAA------TACAAATTTTTTTTGT---TAATTTTTTGTTGGGGCAACAGCTTTGATAAACCAAGG----CTATATACATATATACAAATC-AATAACTATTAAAAATGATATA-ATTACCTGAGGGATAACAGCATAATTAAAT--ATTAGATTGTGACCTCGATGTTGGACTAAGGACTATAGTGAATAGCCTTTACTATAGCGAGTTCTGTTCGAACT-TTTAACCTTA
>KY512636_5460_Sp_doliolum
----TATAATAATATTATTAATTTTCCCGAATAAAAAA-GATCTATCCTTAATTCTTTATACTAGTAAAGTTAATGTGTAATGTAGAAATATTATAC----CCTAATTAAAGGATAGGG-ATGAAATGTCTTCAATTTTTTGGATATCTGGAAAGAGCCAAAAAAAATTTAGTTTTA--AATTAATCAGAGAGTTATAAGATTCTATGAG-ACTAGTAT----TCTTAATTAGCTTTAAT---GAAAGAAATAATTTTCT-----ATTTTATAAAATAAAGTATTATAAAGATTAAG--TATTATCTAGAATA---TAGGCTCTTATTT--GCTTTATTTT-AAA----TGTAAATGGATAATGTTAAAATTAGTATATATACTCAAT----TATTTTTAAGGAACTCGGCAAA---AGTTAGCCTCAACTAGTTTACCAAAAACATAGCTTAAAGGT--------ACTATTTTAAGTGACGTCTGCCCAGTGATATTTTT-AACGGCCGCAGTACATTGACTGTGCTAAGGTAGCATAATAAATTGACTTTTAATTGAAGTCGGGTATGAAAGGATTTATGGGGGTGTTCTGTCTCTAAA-ATATA-ATTAAAACTTACTA-ATGAGGTGAAAATTCCTCTAAATATA-AACGTAAGACGAGAAGACCCTTAGAATTATTATTAA------TACAAATTTTTTTTGT---TAATTTTTTGTTGGGGCAACAGCTTTGATAAACCAAGG----CTATATACACACACACAAATC-AATAACTATTAAAAATGATATA-ATTACCTGAGGGATAACAGCATAATTAAAT--ATTAGATTGTGACCTCGATGTTGGACTAAGGACTATAGTGAATAGCCTTTACTATAGCGAGTTCTGTTCGAACT-TTTAACCTTA
>MK332749_5491_S_scyphus_scyphus
-TATTTCTTTGAAAGACTATTGCTTCCCGATAAAAAAA-GATCTATTCTTAATTTAG----TAATTAGCTTTTACTTTCAATGTTGAATTATTGATT----GGAAATTTTAGTATAGAG-GCGAAACGCCTTCAATTTTTTTGATATCTGGATTTAACCTAAATGAATTTAGTTCTT-TAATTAACCAAAAAGTTATAAGATTTTTTGGA-ACTAGAAT-----TATAGTCGCTATAATC---AAACGAAATAATTTTTT----GCTTTTTA-TGATTTAATCGTATATATTTCTGC--TTTTATCTATATAA---TAGGTTTA-ATACTAACCTTATTTTATATTTTTGCTTAGTTCATAATGGTTAAATTAGTATTTCTGATTTTT-AAATCAAAAAAAGGAACTCGGCAAAA---TTACTCCTCAACT-GTTTACCAAAAACATAGCTTAGAGCA-AAT----TTCGTTCTAAGTGATATCTGCCCAGTGAAAAGTTTTAACGGCCGCAGTACACTGACTGTGCTAAGGTAGCATAATAAATTGGCTTTTAATTGAAGTCGGGTATGAAAGGAGCTATGGGGAGTATCTGTCTCTTTA-CGATT-TTTAAAAGTTACTA-AGGAAGTGAAAATTCTTCCGTAATT--TATGTAAGACGAGAAGACCCTAAGAATTTTT-ATAAATTA--AAATTGTGCTAATTTA---TAAGTTTTTGTTGGGGCAACAGATTTGGATAACCAAAT---TTTTA-TAAAT-TTTACAAA-CCAAATTATTTTAAATTAGATAAA-ATTACCTTAGGGATAACAGCATAATTAAATTTT-TAGATTGTGACCTCGATGTTGGACTAAGGACTTAAATAAATAGCCTTTATTTAAGCTGGTTCTGTTCGAACTATT-TACCTTA
>MK332775_6254_S_attliae
TAATC-TATATAAACA-TTA--TTTCCCGATAAAAAAA-GATCTATTCTTTAGTTGAATTATAGTTGTTTATATCCACAA-TGTTGAATTATTGTAT----ATAAAATTTTGGATAGAG-GCGAAATACCTTCATTTTTTTTGATATCTGGATAGAGTTTAAAAGAATTTAGTTCTA-AGGATAGTCAAAGAGTTATAAGATTCTTTGATA-GTTAAAT-----TGTAGATATAGA-GAGGTATATAGGAATAATTTT-C---TTAATATTGTAG-CATGCTAACATTTATGTCTAATACTATATTTAATTACT--TAAACTCCTCTT--GATCATAATAGTGTAA---CGTTATCTAATAATGTTTAAATCAGTATTTATAATTGT--ATATCTTAATAAGGAACTCGGCAAA---AAAAATTTTCAACT-GTTTACCAAAAACATAGCTTGGAGAG-CG-----TTTATTCTAAGTGATTTCTGCCCAGTGAAATTTT--AACGGCCGCAGTACACTGACTGTGCTAAGGTAGCATAATAATTTGGCTTTTAATTGAAGTCGGGTATGAAAGGGACCATGGAGAAAATCTGTCTCATTTTAGATA-AATAAAAGTTACTA-AGAAAGTGAAAATTCTTTCATAATTGTTACGTAAGACGAGAAGACCCTAAGAATTTTT-ATAAAGTTGATGT-TCCAATACTTAC---TAAATTTTTGTTGGGGCAACAACTTTGGTAAACCGAAG--TGTTCATATTAT--GTACATA-CCAGATATTTTAAGATTAGATAAA-ATTACCTTAGGGATAACAGCATAATTATTTTAT-TAGATTGTGACCTCGATGTTGGACTAAGGACTTAATTAGATAGCCTTTAATTAAGCTAGTTCTGTTCGAACT-TCTTACCTTA
>MK332765_6257_S_aculeata
CAATA-TATATAGAGC-ATTG-TTTCCCGATAAAAAAA-GATCTACTCTTTACTAAAATAATAGTTAATTTTATATCTCAATGTTGAACGATTGTGA----GTAAAGTATTGAGTAGAA-GTGAAATGCTTACAATTTTTTTGATATCTGGATAGAGTATAAAAGAATATAGTTTTT--AGGTAGTCGAGGAGTTATAAGATTCTTCGAAATGTAAAAT-----TGTAAATAAAAC-AG--TATATAGGAATAATTTT-C---TCACTACTGAATATATACTAACATTTATATTTA--AATCTATTTAATTAAT--TACACTCTTTGCA-GACTATAATA-CAAAG---TGTCAGTTAATAATGTTTAAATTAGTATT-ATATATTT--ATATTTTGATGAGGAACTCGGCAAA---AATTTTCTTCAACT-GTTTATCAAAAACATAGCTTGAAGGA-ATA----TTTATTTTAAGTGATTTCTGCCCAGTGAAAATTT--AACGGCCGCAGTACACTGACTGTGCTAAGGTAGCATAATAATTTGGCTTTTAATTGAAGTCGGGTATGAAAGGGACAATGAAGAATATCTGTCTTTTTT-AAATA-AATAAAAATTACTT-AGAAAGTGAAAATTCTTTCATTGTAG-TACGTCAGACGAGAAGACCCTAAGAATTTTT-ATAAAAT--TTAG-TGCTATACTTAT---TAAATTTTTGTTGGGGCAACAACTTTGGTAAACCAAAG----TGTACTAGATACTTACACA-TCATACAGTTTAAGATTCGACGAATATTACCTTAGGGATAACAGCATAATTATTATAT-TAGATTGTGACCTCGATGTTGGACTAAGGACTTGATTAAATAGCCTTTAATTAAGCTAGTTCTGTTCGAACT-TTAAACCTTA
>MK332750_6258_S_scyphus_sigma
-TATTCCTTTGAGAGACTTTTATTTCCCGATAAAAAAA-GATCTATTCTTAATCTAG----TAAT-AGCTTTTACTTTCAATGTTGAATTATTGATT----GGAAATTCAAGTATAGAG-GCGAAACACCTTCAATTTTTTTGATATCTGGATTTAACCTAAATGAATTTAGTTCAT-AAATTAACCAAAGAGTTATAAGATTCTTTGGA-ATTAGAAT-----TATTGTCACTACAGTT---AAACGGAATAATTTCTT----CCTTTTTATTTATTTAATCGTATTTATTTCTG---TTTTATCTGTTTAA---TAAGTTTTAATACTAACCTTATT-TATGTTT--GATTAGTTAATAATGTTTAAATTAGTATTTCTGAATTTGTAAATCAAAGAAAGGAACTCGGCAAAA---TTACTCCTCGACT-GTTTACCAAAAACATAGCTTGGAGTT-AGA----TT-GTTCTAAGTGAAACCTGCCCAGTGAGAAATTTTAACGGCCGCAGTACACTGACTGTGCTAAGGTAGCATAATAAATTGGCTTTTAATTGAAGTCGGGTATGAAAGGAGTTATGGGGAGTGTCTGTCTCTTTA-CGATT-TTTAAAAGTTACTA-AGGAAGTGAAAATTCTTCCGTATCT--AATGTAAGACGAGAAGACCCTAAGAATTTTT-ATAA-TTA--AAATTGTACTAATTTG---TAAATTTTTGTTGGGGCAACAAATTTGGGTAACCAAAT---TTTTA-TGAAT-TATACAAA-CCAAATTATTTTAAATCAGATAAA-ATTACCTTAGGGATAACAGCATAATTAAATTTT-TAGATTGTGACCTCGATGTTGGACTAAGGACTTAAATAAATAGCCTTTATTTTAGCTGGTTCTGTTCGAACTATA-CACCTTA
>MK332751_6259_S_scyphus_sigma
-TATTCCTTTGAGAGACTTTTATTTCCCGATAAAAAAA-GATCTATTCTTAATCTAG----TAAT-AGCTTTTACTTTCAATGTTGAATTATTGATT----GGAAATTCAAGTATAGAG-GCGAAACACCTTCAATTTTTTTGATATCTGGATTTAACCTAAATGAATTTAGTTCAT-AAATTAACCAAAGAGTTATAAGATTCTTTGGA-ATTAGAAT-----TATTGTCACTACAGTT---AAACGGAATAATTTCTT----CCTTTTTATTTATTTAATCGTATTTATTTCTG---TTTTATCTGTTTAA---TAAGTTTTAATACTAACCTTATT-TATGTTT--GATTAGTTAATAATGTTTAAATTAGTATTTCTGAATTTGTAAATCAAAGAAAGGAACTCGGCAAAA---TTACTCCTCGACT-GTTTACCAAAAACATAGCTTGGAGTT-AGA----TT-GTTCTAAGTGAAACCTGCCCAGTGAGAAATTTTAACGGCCGCAGTACACTGACTGTGCTAAGGTAGCATAATAAATTGGCTTTTAATTGAAGTCGGGTATGAAAGGAGTTATGGGGAGTGTCTGTCTCTTTA-CGATT-TTTAAAAGTTACTA-AGGAAGTGAAAATTCTTCCGTATCT--AATGTAAGACGAGAAGACCCTAAGAATTTTT-ATAA-TTA--AAATTGTACTAATTTG---TAAATTTTTGTTGGGGCAACAAATTTGGGTAACCAAAT---TTTTA-TGAAT-TATACAAA-CCAAATTATTTTAAATCAGATAAA-ATTACCTTAGGGATAACAGCATAATTAAATTTT-TAGATTGTGACCTCGATGTTGGACTAAGGACTTAAATAAATAGCCTTTATTTTAGCTGGTTCTGTTCGAACTATA-CACCTTA
>MK332763_6577_Sp_doliolum
----TATAGAAACATTATTAATTTTCCCGAATAAAAAA-GATCTATCCTTAATTCTTTATATTAGTAAAGTTAACGTGTAATGTAGAAATATTATAC----CTTAATTAAAGGATAGGG-GTGAAATGTCTCCAATTTTTTAGATATCTGGAAAGAGCCGAAAAAAATTTAGTTTTA--AATTAGTCAGAGAGTTATAAGATTCTATGAG-ACTAGTAT----TTTTAATTAACTTTAAT---GAAAGAAATAATTTTCT-----TTTTTATAAAATAAAGTACTATAAAGATTAAG--TGCTATCTAGAATA---TAGGCTTTTATTT--GCTTTATTTTTAAA----TGTAAATGGATAATGTTAAAATTAGTATATATACTTAAT----TATTTTTAAGGAACTCGGCAAA---AGCTACCCTCAACTAGTTTATCAAAAACATAGCTTAAAGAT--------ATTATTTTAAGTGACGTCTGCCCAGTGATATTTTT-AACGGCCGCAGTACATTGACTGTGCTAAGGTAGCATAATAAATTGACTTTTAATTGAAGTCGGGTATGAAAGGATTTATGGGGGTGTTCTGTCTTTAAA-ATATA-ACTAAAACTTACTA-ATGAGGTGAAAATTCCTCTAAATATA-AACGTAAGACGAGAAGACCCTTAGAATTATTATTAA------TACAAATTTTTTTTGT---TAATTTTTTGTTGGGGCAACAGCTTTGCTAAACCAAGG----CTTTATATATATACACAAATC-AATAGCTATTAAAAATGGTATA-ATTACCTGAGGGATAACAGCATAATTAAAT--ATTAGATTGTGACCTCGATGTTGGACTAAGGACTATAGTGAATAGCCTTTACTATAGCGAGTTCTGTTCGAACT-TTTGACCTTA
>MK332761_6581_Sp_doliolum
----TATAGCAACATTATTAATTTTCCCGAATAAAAAA-GATCTATCCTTAATTCTTTATACTAGTAAAGTTAATGTGTAATGTAGAAATATTATAC----CCTAATTAAAGGATAGGG-ATGAAATGTCTTCAATTTTTTAGATATCTGGAAAGAGCCAAAAAAAATTTAGTTTTA--AATTAATCAGAGAGTTATAAGATTCTATGAG-ACTAGTAT----TCTTAATTAGCTTTAAT---GAAAGAAATAATTTTCT-----ATTTTATAAAATAAAGTACTATAAAGATTAAG--TATTATCTAGAATA---TAGGCTCTTATTT--GCTTTATTTT-AAA----TGTAAATGGATAATGTTAAAATTAGTATATATACTCAAT----TATTTTTAAGGAACTCGGCAAA---AGTTAGCCTCAACTAGTTTATCAAAAACATAGCTTAAAGGT--------ACTATTTTAAGTGACGTCTGCCCAGTGATATTTTT-AACGGCCGCAGTACATTGACTGTGCTAAGGTAGCATAATAAATTGACTTTTAATTGAAGTCGGGTATGAAAGGATTTATGGGGGTGTTCTGTCTCTAAA-ATATA-ACTAAAACTTACTA-ATGAGGTGAAAATTCCTCTAAATATA-AACGTAAGACGAGAAGACCCTTAGAATTATTATTAA------TACAAATTTTTTTTGT---TAATTTTTTGTTGGGGCAACAGCTTTGATAAACCAAGG----CTACATACATATATACAAATC-AATAACTATTAAAAATGATATA-ATTACCTGAGGGATAACAGCATAATTAAAT--ATTAGATTGTGACCTCGATGTTGGACTAAGGACTATAGTGAATAGCCTTTACTATAGCGAGTTCTGTTCGAACT-TTTAACCTTA
>MK332762_6582_Sp_doliolum
----TATAGCAACATTATTAATTTTCCCGAATAAAAAA-GATCTATCCTTAATTCTTTATACTAGTAAAGTTAATGTGTAATGTAGAAATATTATAC----CCTAATTAAAGGATAGGG-ATGAAATGTCTTCAATTTTTTAGATATCTGGAAAGAGCCAAAAAAAATTTAGTTTTA--AATTAATCAGAGAGTTATAAGATTCTATGAG-ACTAGTAT----TCTTAATTAGCTTTAAT---GAAAGAAATAATTTTCT-----ATTTTATAAAATAAAGTACTATAAAGATTAAG--TATTATCTAGAATA---TAGGCTCTTATTT--GCTTTATTTT-AAA----TGTAAATGGATAATGTTAAAATTAGTATATATACTCAAT----TATTTTTAAGGAACTCGGCAAA---AGTTAGCCTCAACTAGTTTATCAAAAACATAGCTTAAAGGT--------ACTATTTTAAGTGACGTCTGCCCAGTGATATTTTT-AACGGCCGCAGTACATTGACTGTGCTAAGGTAGCATAATAAATTGACTTTTAATTGAAGTCGGGTATGAAAGGATTTATGGGGGTGTTCTGTCTCTAAA-ATATA-ACTAAAACTTACTA-ATGAGGTGAAAATTCCTCTAAATATA-AACGTAAGACGAGAAGACCCTTAGAATTATTATTAA------TACAAATTTTTTTTGT---TAATTTTTTGTTGGGGCAACAGCTTTGATAAACCAAGG----CTACATACATATATACAAATC-AATAACTATTAAAAATGATATA-ATTACCTGAGGGATAACAGCATAATTAAAT--ATTAGATTGTGACCTCGATGTTGGACTAAGGACTATAGTGAATAGCCTTTACTATAGCGAGTTCTGTTCGAACT-TTTAACCTTA
>KY512637_6588_Sp_doliolum
----CATAATATCATTATTAATTTTCCCGAATAAAAAA-GATCTATCCCTAATTCTTTATATTAGTAAAATTAATGTGTACTGTAGAAATATTATGC----TCCGATTTAAGGATAGGG-GTGAAATACCTTCAATTTTTTAGATATCTGGAAAGAACTAAAAAAAATTTAGTTTTA--AGTTAATCAAAGAGTTATAAGATTCTATGAG-GCTAGTAT----TTCTAATTAACTTTAAT---AAAAGAAATAATTTTCT-----TTTTTATAAGATAAAATACTATAAAGATTAAG--TTTTATCTAGAATG---TAGGTTCTTATTT--GCCTTATT-TTAAA----TGTAAATGGATAATGTTAAAATTAGTATATATACTGAAT----TATTTTTAAGGAACTCGGCAAA---ATT-ACCCTCAACTAGTTTATCAAAAACATAGCTTAAAGGC--------ACTATTTTAAGTGGCGTCTGCCCAGTGATATTTTT-AACGGCCGCAGTACATTGACTGTGCTAAGGTAGCATAATAAATTGACTTTTAATTGAAGTCGGGTATGAAAGGACTTATGGGGGTGTTCTGTCTCTAAA-ATATA-ATTAAAACTTACTA-ATGAGGTGAAAATTCCTCTAAATTTA-AATGTAAGACGAGAAGACCCTTAGAATTATTATTAA------TACAAGATTTTTTTGT---TAAATTTTTGTTGGGGCAACAGCTTTGATAAACCAAAG----TTACGTATATATTTATAAATCGAATGATTATTAAAAATGATATA-ATTACCTGAGGGATAACAGCATAATTAAAT--ATTAGATTGTGACCTCGATGTTGGACTAAGGACTATAGTGAATAGCCTTTACTATAGCGAGTTCTGTTCGAACT-TCTAACCTTA
>MK332764_6593_Sp_doliolum
----TATAGTGTCATTATTAATTTTCCCGAATAAAAAA-GATCTATCCTTAACTCTTTATATTAGTAAAGTTAACGTGTACTGTAGAAATATTATGC----CCCAATTAAAGGATAGGG-GTGAAATGCCTTCAATTTTTTAGATATCTGGAAAGAGTCAAAAAAAATTTAGTTTTA--AATTAATCAAAGAGTTATAAGATTCTATGAG-GCTAGTAT----TTTTAACTAACTTTAAT---GAAAGAAATAATTTTCT-----TTTTTATAAAATAAAGTACTATAAAGATTAAG--TATTATCTAGAATG---TAGGTTCTTATTT--GCTTTATTCTTAGA----TGCAAGTGGATAATGTTAAAATTAGTATATATACTAAAT----TATTTTTAAGGAACTCGGCAAA---ATTTACCCTCAACTAGTTTATCAAAAACATAGCTTAAAGGT--------ACTATTTTAAGTGGCGTCTGCCCAGTGATATTTTT-AACGGCCGCAGTACATTGACTGTGCTAAGGTAGCATAATAAATTGACTTTTAATTGAAGTCGGGTATGAAAGGGCTTATGGGGGTGTTCTGTCTCTAAA-ATATA-ATTAAAACTTACTA-ATGAGGTGAAAATTCCTCTAAACATA-AACGTAAGACGAGAAGACCCTTAGAATTATTATTAA------TACAAATTTTTTTTGT---TAATTTTTTGTTGGGGCAACAGCTTTGATAAACCAAGG----TCATAGTTATATTTACAAATCGAATAGTTATTAAAAATGATATA-ATTACCTGAGGGATAACAGCATAATTAAAT--ATTAGATTGTGACCTCGATGTTGGACTAAGGACTATAGTGAATAGCCTTTATTATAGCGAGTTCTGTTCGAACT-TCTTACCTTA
>MK332757_6594_S_nordsiecki
TATTTATAAAAAA-TTATTTT-ATTCCCGATAAAAAAA-GATCTATTCTAAATTTTA----TATAGTAATAAACAAATCAATGTAGAATTATTGATA----AAAAAACTTAGGATAGAG-GTGAAATTCCTACAATTTTTTTGATATCTGGATTGAGCCGAAACGAATTTAGTTCTTTAAGTTAGTCTAGGAGTTATAAGATTTCTAGAAAAATAGCAT-----CATAGTTATTATCAATTAAAGTTGGAATAATTTTCT----TACTTATACCTTTAAATTACAATATAAATTT---TTTTTATCTATTTTTA--TAGGCTCAATTTT-AATTTAAATTGAAATT---AGTTAATAGATAATGTTTAAATTAGTATTT-CATTATT--ATATTTAATAAAGGAACTCGGCAAA---AAGCTTTTTCAACT-GTTTATCAAAAACATAGCTTGGAGAATATTTCTGTTTATTCTAGGTAATATCTGCCCAGTGAAAAATTTTAACGGCCGCAGTACACTGACTGTGCTAAGGTAGCATAATAAATTGGCTTTTAATTGAAGTCGGGTATGAAAGGAAACATGAAAAATATCTGTCTCTTTT-TAATA-TTTAAAAATTCCTA-AGAAAGTGAAAATTCTTTCAAAAAC--TACGTTAGACGAGAAGACCCTAAGAATTTTT-ATAAATTA---AACTGTAGAAATTTT---AAAATTTTTGTTGGGGCAACAATTTTGGCGAACCAAAT----AGTATTTTA--TTTTCATA-CCAAAAAGTTTTAAAAAGGATAAA-ATTACCTTAGGGATAACAGCATAATTATATT--TTAGATTGTGACCTCGATGTTGGACTAAGGACTTAAATAAATAGCCTTTATTTAAGCTGGTTCTGTTCGAACTATT-TACCTTA
>MK332758_6595_S_nordsiecki
TATTTATAAAAAAATTATTTTTATTCCCGATAAAAAAAAGATCTATTCTAAATTTTA----TATAGTAATAAACAAATCAATGTAGAATTATTGATA----AAAAAACTTAGGATAGAG-GTGAAATTCCTACAATTTTTTTGATATCTGGATTGAGCCGAAACGAATTTAGTTCTTTAAGTTAGTCTAGGAGTTATAAGATTTCTAGAAAAATAGCAT-----CATAGTTATTATCAATTAAAGTTGGAATAATTTTCT----TACTTATACCTTTAAATTACAATATAAATTT---TTTTTATCTATTTTTA--TAGGCTCAATTTT-AATTTAAATTGAAATT---AGTTAATAGATAATGTTTAAATTAGTATTT-CATTATT--ATATTTAATAAAGGAACTCGGCAAA---AAGCTTTTTCAACT-GTTTATCAAAAACATAGCTTGGAGAATATTTCTGTTTATTCTAGGTAATATCTGCCCAGTGAAAAATTTTAACGGCCGCAGTACACTGACTGTGCTAAGGTAGCATAATAAATTGGCTTTTAATTGAAGTCGGGTATGAAAGGAAACATGAAAAATATCTGTCTCTTTT-TAATA-TTTAAAAATTCCTA-AGAAAGTGAAAATTCTTTCAAAAAC--TACGTTAGACGAGAAGACCCTAAGAATTTTT-ATAAATTA---AACTGTAGAAATTTT---AAAATTTTTGTTGGGGCAACAATTTTGGCGAACCAAAT----AGTATTTTA--TTTTCACA-CCAAAAAGTTTTAAAAAGGATAAA-ATTACCTTAGGGATAACAGCATAATTATATT--TTAGATTGTGACCTCGATGTTGGACTAAGGACTTAAATAAATAGCCTTTATTTAAGCTGGTTCTGTTCGAACTATT-TACCTTA
>MK332753_6599_S_scyphus_lycaonica
-TATTCCTTTGAAAGATTATTATTTCCCGATAAAAAAAAGATCTATTCTTAATCTAG----TAATTAGCTTTTACTTTCAATGTTGAACTATTGATT----GGAAATTTTAGTATAGAG-GTGAAACGCCTTCAATTTTTTTGATATCTGGATTTAACCTAAATGAATTTAGTTCTT-AAATTAGCCAAAGAGTTATAAGATTCTTTGGA-ATTAGAAT-----TATAGTCACTATAATC---AAACGGAATAATTTCTT----CCTTTTTAATAATTTAGTCGTATATATTTCTGC--TTTTATCTATATAA---TAGGTTA--ATACTAACCCTATTCTATGTTTTTGATTAGTTAATAATGTTTAAATTAGTATTTCTGATTTGAGAAATCAAAAAAAGGAACTCGGCAAAAA--TTACTCCTCAACT-GTTTACCAAAAACATAGCTTGGAGTA-AGT----TTTGTTCTAAGTGATACCTGCCCAGTGAAAAGTTTTAACGGCCGCAGTACACTGACTGTGCTAAGGTAGCATAATAAATTGGCTTTTAATTGAAGTCGGGTATGAAAGGAGTTATGGGGAGAATCTGTCTCTTTA-TGATT-TTTAAAAGTTACTA-AGGAAGTGAAAATTCTTCCACAATT--TATGTAAGACGAGAAGACCCTAAGAATTTTT-ATAAATTG--AAATTGTGCTAGTTTG---TAAGTTTTTGTTGGGGCAACAGATTTGGACAACCAAAT---TTTTAATAAAT-TTTATAAA-CCAAATTATTTTAAATCAGATAAA-ATTACCTTAGGGATAACAGCATAATTAAATTTT-TAGATTGTGACCTCGATGTTGGACTAAGGACTTAAATAAATAGCCTTTATTTGAGCTGGTTCTGTTCGAACT-TA-CACCTTA
>MK332754_6600_S_scyphus_lycaonica
-TATTCCTTTGAAAGATTATTATTTCCCGATAAAAAAA-GATCTATTCTTAATCTAG----TAATTAGCTTTTACTTTCAATGTTGAACTATTGATT----GGAAATTTTAGTATAGAG-GTGAAACGCCTTCAATTTTTTTGATATCTGGATTTAACCTAAATGAATTTAGTTCTT-AAATTAGCCAAAGAGTTATAAGATTCTTTGGA-ATTAGAAT-----TATAGTCACTATAATC---AAACGGAATAATTTCTT----CCTTTTTAATAATTTAGTCGTATATATTTCTGC--TTTTATCTATATAA---TAGGTTA--ATACTAACCCTATTCTATGTTTTTGATTAGTTAATAATGTTTAAATTAGTATTTCTGATTTGAGAAATCAAAAAAAGGAACTCGGCAAAAA--TTACTCCTCAACT-GTTTACCAAAAACATAGCTTGGAGTA-AGT----TTTGTTCTAAGTGATACCTGCCCAGTGAAAAGTTTTAACGGCCGCAGTACACTGACTGTGCTAAGGTAGCATAATAAATTGGCTTTTAATTGAAGTCGGGTATGAAAGGAGTTATGGGGAGAATCTGTCTCTTTA-TGATT-TTTAAAAGTTACTA-AGGAAGTGAAAATTCTTCCACAATT--TATGTAAGACGAGAAGACCCTAAGAATTTTT-ATAAATTG--AAATTGTGCTAGTTTG---TAAGTTTTTGTTGGGGCAACAGATTTGGACAACCAAAT---TTTTAATAAAT-TTTATAAA-CCAAATTATTTTAAATCAGATAAA-ATTACCTTAGGGATAACAGCATAATTAAATTTT-TAGATTGTGACCTCGATGTTGGACTAAGGACTTAAATAAATAGCCTTTATTTGAGCTGGTTCTGTTCGAACT-TA-CACCTTA
>MK332776_6608_S_contraria
CAATA-AAAATAAAGT-ATTA-TTTCCCGATAAAAAAA-GATCTATACAAAAATTAA----TAATGGTTAAAGCTCTACAATGTAGAATTATTGTCT----AAAAAGGTTTGTATAGTA-GTGAAATACTCTCAGTTTTTTAGATATCTGGATTAAGTTTAAATGAATATAGTTCTT-TACATAATCGAAGAGTTATAAGATTCTTTGAGTGGTAGAAT-----TATAAGTTAAAA-GTT--CTATTGGAATAATTTTCT----AAGTCTTATCA-TAAAATAACATATATATTTAAGCAGACATCTAACTAT---TAAACTTGTGTTC--ATTTTAGTAATTAT----AATGGATTAATAATGTTTCAATTAGTATTT--AAATAT--A--TCCTTAAAAGGAACTCGGCAAA---AATTCTCCTCAACT-GTTTACCAAAAACATAGCTTAGAGAA-ATTTTTTT--ATTCTAGGTGACTTCTGCCCAGTGAATATATTTAACGGCCGCAGTACACTGACTGTGCTAAGGTAGCATAATAATTTGGCTTTTAATTGGGGTCGGGTATGAAAGGAATTATGGGGAGTGTCTGTCTCTTTT-TGATA-AATAAAAGTTACTA-AGAAAGTGAAAATTCTTTCAAATAC--TATGTAAGACGAGAAGACCCTAAGAATTTTT-ATAAATTATAGAC-TTTAATACTATT---AAAATTTTTGTTGGGGCAACAACTTTGGTTAACCAAAG----CTCATTATATA-ATATACA-ACAAATTATTTTAAGAAAGATTTAAATTACCTTAGGGATAACAGCATAATTAATT--ATTAGATTGTGACCTCGATGTTGGACTAAGGACTTAATTAAATAGTCTTTAATTAAGCAAGTTCTGTTCGAACTACTTTACCTTA
>MK332777_6610_S_contraria
CAATA-AAAATAAAGT-ATTA-TTTCCCGATAAAAAAAAGATCTATACAAAAATTAA----TAATAGTTAGAGCTCTACAATGTAGAATTATTGTCT----AAAAAGGTTTGTATAGTA-GTGAAATACTCTCAGTTTTTTAGATATCTGGATTAAGTTTAAATGAATATAGTTCTT-TACATAATCGAAGAGTTATAAGATTCTTTGAGTGGTAGAAT-----TATAAGTTAAAA-GTT--CTATTGGAATAATTTTCT----AAGTCTTATTA-TAAAATAATATATATATTTAAGCAGACATCTAACTAC---TAAACTTGTGTTC--ATTTTAGTAATTAT----AATGGATTAATAATGTTTCAATTAGTATTT--AAATAT--A--TCCTTAAAAGGAACTCGGCAAA---AATTCTCCTCAACT-GTTTACCAAAAACATAGCTTAGAGAA-ATTTTTTTTTATTCTAGGTGACTTCTGCCCAGTGAATATATTTAACGGCCGCAGTACACTGACTGTGCTAAGGTAGCATAATAATTTGGCTTTTAATTGGGGTCGGGTATGAAAGGAATTATGGGGAGTGTCTGTCTCTTTT-TGATA-AATAAAAGTTACTA-AGAAAGTGAAAATTCTTTCAAATAC--TATGTAAGACGAGAAGACCCTAAGAATTTTT-ATAAATTATAGAC-TTTAATACTATT---AAAATTTTTGTTGGGGCAACAACTTTGGTTAACCAAAG----CTCATTATATA-ATATACA-ACAAATTATTTTAAGAAAGATTTAAATTACCTTAGGGATAACAGCATAATTAATT--ATTAGATTGTGACCTCGATGTTGGACTAAGGACTTAATTAAATAGTCTTTAATTAAGCAAGTTCTGTTCGAACTACTTTACCTTA
>MK332773_6613_S_trapezensis
TAATT-AATATATAGA-ATAT-TTTCCCGATAAAAAAA-GATCTATATATATTATTTAATTTATTAGGTAATTCCCTACAATGTAGCATTATTGTATA---CAAAATTTTTATATAGAG-GTGAAATACCTACAATTTTTTTGATATCTGGATTAAGTTTAAATGAATTTAGTTCTT-GACATAATCGAGGAGTTATAAGATTCTTCGAA-ATTAGAAT-----TTTAGATTTTAT-GT--TATATGGGAATAAATTTCT---AAATATTTGTATTTT-AATAATATTCATGTCTAT-TTTATATCTGTTTAC---TAAACTTTT-TCTATGCTTGAATT-TAAG----TGCTAGTCTATAATGTTTAAATAAGTATTT-CTATTAA--A--TCAAAAAAAGGAACTCGGCAAA--CTCTTCTCCTCAACT-GTTTACCAAAAACATAGCTTAAAGGA-AGTA--ATTTATTTTAAGTGTTTTCTGCCCAGTGAAAATTTT-AACGGCCGCAGTACACTGACTGTGCTAAGGTAGCATAATAATTTGGCTTTTAATTGAAGTCGGGTATGAAAGGGATTATGGGGAGCATCTGTCTTTTTT-AGACG-AGTAAAAATTATTA-AGAAAGTGAAAATTCTTTCGGTGAAA-TATGTAAGACGAGAAGACCCTAAGAATTTTATATAATTTTTATGACATTATTTCATAA---GAAATTTTTGTTGGGGCAACAGCTTTGGTAAACCAAAG---TTACAATTTA--TTT-TATATGCCAATAATTATAAGAGAGATAAA-ATTACCTTAGGGATAACAGCATAATTATTTTGT-TAGATTGTGACCTCGATGTTGGACTAAGGACTTAATTAAATAGCCTTTAATTTTGCTGGTTCTGTTCGAACTATT-AACCTTA
>MK332774_6614_S_trapezensis
TAATTTAATATATAGA-ATAT-TTTCCCGATAAAAAAA-GATCTATATATATTATTTAATTTATTAGGTAATTCCCTACAATGTAGCATTATTGTATA---CAAAATTTTTATATAGAG-GTGAAATACCTACAATTTTTTTGATATCTGGATTAAGTTTAAATGAATTTAGTTCTT-GACATAATCGAGGAGTTATAAGATTCTTCGAA-ATTAGAAT-----TTTAGATTTTAT-GT--TATATGGGAATAAATTTCT---AAATATTTGTATTTT-AATAATATTCATGTCTAT-TTTATATCTGTTTAC---TAAACTTTT-TCTATGCTTGAATT-TAAG----TGCTAGTCTATAATGTTTAAATAAGTATTT-CTATTAA--A--TCAAAAAAAGGAACTCGGCAAA--CTCTTCTCCTCAACT-GTTTACCAAAAACATAGCTTAAAGGA-AGTA--ATTTATTTTAAGTGTTTTCTGCCCAGTGAAAATTTT-AACGGCCGCAGTACACTGACTGTGCTAAGGTAGCATAATAATTTGGCTTTTAATTGAAGTCGGGTATGAAAGGGATTATGGGGAGCATCTGTCTTTTTT-AGACG-AGTAAAAATTATTA-AGAAAGTGAAAATTCTTTCGGTGAAA-TATGTAAGACGAGAAGACCCTAAGAATTTTATATAATTTTTATGACATTATTTCATAA---GAAATTTTTGTTGGGGCAACAGCTTTGGTAAACCAAAG---TTACAATTTA--TTT-TATATGCCAATAATTATAAGAGAGATAAA-ATTACCTTAGGGATAACAGCATAATTATTTTGT-TAGATTGTGACCTCGATGTTGGACTAAGGACTTAATTAAATAGCCTTTAATTTTGCTGGTTCTGTTCGAACTATT-AACCTTA
>MK332781_6616_S_acampsis
TAATT-TTAATATAG--CTTT-TTCCCCGATAAAAAAA-GATCTATGTAT--GTTTAGAT-AGTAGACTTAA-CATCTCAATGTTGAATTATTGTTT----TTAAAATCTTACAAAGAA-GCGAAATGCTTACAATTTTTTGGATATCTGGATAAAGTTAAAAAGAATTTAGTTCTT-AAAGTAATTGAGAAGTTATAAGATTTTTCAAATAT-AGAAT-AACATTT--ATAAAAA-AAT---ATTAGGAATAATTTTCT--AAGATCTATCTAA-TT--ACATCATATACATTTA--ATTACATCTATTTAC---TAAACTTTT-CCTGAGTTTATTTT-TAA-----GTTCAGATAATAATGTTTAAATGAGTATTTTTAATTAC--A--TCTAAAAAAGGAATTCGGCAAA---TTA-CCCTTCAACT-GTTTATCAAAAACATAGCTTAAAG---AC--A-ATAAATTTTAGGTGATTTCTGCCCAGTGAA-TTTTT-AACGGCCGCAGTACACTGACTGTGCTAAGGTAGCATAATAATTTGGCTTTTAAATGGAGTCGGGTATGAAAGGGACTATGGGGAGTAACTGTCTTTTCT-AGATATTATAAAAGTTGCTG-AGAAAGTGAAAATTCTTTCAGTATG--TATGAAAGACGAGAAGACCCTAAGAATTTTAGATAAAAAT-ATGA-TGT--TCCATAT---AAA-TTTTTGTTGGGGCAACAGTTTTGGTTAACCAAAA---CT-CTAAGTA-GCTAACATGTACAAATTATTTA-GTTAG-ATAAA-ATTACCTTAGGGATAACAGCATAATTATTTAAA-TAGATTGTGACCTCGATGTTGGACTAAGGACTTTATTAAATAGCCTTTAATAAAGCTAGTTCTGTTCGAACTGTTT-ACCTTA
>MK332770_6618_S_acampsis
TAAGT-TAAATATAAA-TTTT-TTCCCCGATAAAAAAA-GATCTACATAT--GTTTAGGTTATTAGACTTTAGTAA-TCAATGTTGAATTATTGTTTA---TTAAAACCCTATATAGAA-GTGAAATGCTTACAATTTTTTTGATATCTGGATAAAGTTTAAAGGAATTTAGTTCTA-AAGGTATTTGAAAAGTTATAAGATTTTTCAAATTTTAGTATTGTAAATTAAATAAAAT-AGT-GTATTGGGAATAATTTTCT---AGAATTATATAATTA--CGATTATTAGTGTTTA--ACACAATCTATACTTACCTAAACTTCTCACTGAGGTTTTTTA-CCTAA---TCTCAAATAATAATGTTTAAATAAGTATTTT-AATTAT--A--TCTAAAAGAGGAACTCGGCAAA---AATTCTCTTCAACT-GTTTACCAAAAACATAGCTTAAAGGT-AATGT-ATAGATTTTAAGTGACTTCTGCCCAGTGAA-ATTTA-AACGGCCGCAGTACACTGACTGTGCTAAGGTAGCATAATAAATTGGCTTTTAATTGGAGTCGGGTATGAAAGGAACCATGGAGAGAAGCTGTCTTTTAT-AGACATTGTAAAAATTGCTA-AGGAAGTGAAAATTCTTTCAGAATGT-TATGTAAGACGAGAAGACCCTAAGAATTTTT-ATAAAATA-AAGG-ATAA-TTCATTA---TAAATTTTTGTTGGGGCAACAGTTTTGGATAACCAAAA---TTATAATAGGTAAGGTTATAGGCCTATAATTTAAGATAG-ATGAA-ATTACCTTAGGGATAACAGCATAATTATTTTAA-TAGATTGTGACCTCGATGTTGGACTAAGGACTTTATTAAATAGCCTTTAATAAAGCTAGTTCTGTTCGAACTATTACACCTTA
>MK332767_6620_S_batumensis
TAATT-CTCATAGATT-TTT--TTTCCCGATAAGAAAA-GATCTATTCTGTATTAATATTATAGTTAACTATCTTCACAA-TGTAGCATTATTGTGTTTTAAAATATTTTTGAATAGAG-GCGAAATACCTACATTTTTTTTGATATCTGGATAGAGTTTAAAAGAATTTAGTTCTTTAATATAATCGAAGAGTTATAAGATTTTTCGAAA-TAAAAAT-----TTTAGGTTTAAA-GGA-TATATAGGAATAATTTTTC---TCATTATCATTA-TATGTTATTATTAATATCTTCTATTATATTT--TTACTC-TAAACTCCTCTTTTGGTTAAAATAGCATTA---TGTCTTTTAATAATGTTCAAATTAGTATTTATATAAAT--ATATCTTAAAAAGGAACTCGGCAAA---ATTTTTTTTCAACT-GTTTACCAAAAACATAGCTTAAAGGT-AAGATATTATATTTTAAGTGGTTTCTGCCCAGTGAAATTTTT-AACGGCCGCAGTACACTGACTGTGCTAAGGTAGCATAATAATTTGGCTTTTAATTGGAGTCGGGTATGAAAGGGATAATGGGGAAATTCTGTCTTTTTTTAGATA-AATAAAAGTTACTTTAGAAAGTGAAAATTCTTTCATATTT-TTACGTAAGACGAGAAGACCCTAAGAATTTTT-ATAAAT---ATAT-CTAATATCTTGT---TAAATTTTTGTTGGGGCAACAATTTCGGTTAACCGAAAGTTTTTCATAAAATA-GCACATG-TCATATTTTTTAAG-CAAGGTAAA-ATTACCTTAGGGATAACAGCATAATTATTTTTA-TAGATTGTGACCTCGATGTTGGACTAAGGACTTAATTAAATAGCCTTTAATTAAGCTAGTTCTGTTCGAACT-TCTAACCTTA
>MK332766_6626_S_neuberti
TAATA-CATATGAAGC-ATTA-TTTCCCGATAAAAAAA-GATCTATTCTTTATTAGAATAATAGTTAATTT-ATGTATCA-TGTGGAATGATTGTGC----ATAAAATATTGAATAGAG-GTGAAATGCCTACAATTTTTTTGATATCTGGATAGAGTACAAAAGAATATAGTTTCT--AGGTAGTCGAGGAGTTATAAGATTCTTCGAAATATAAAAT-----TGTAGATAAAGC-GA--TGTATAGGAATAATTTT-C---TTGATATTGAAATTATATTAGCATTTATGTCTA--GATCTATTTATTGAAC--TATACTCTTCGCA-GGCTATAATA-CAAAA---TGTTAGTTGATAATGTTTAAATTAGTATTTATATATCT--ATATCTTGATGAGGAACTCGGCAAA---AATTTTCTTCAACT-GTTTATCAAAAACATAGCTTGGAGGA-TTA----TTTATTTTAAGTGATTTCTGCCCAGTGAAAATTTT-AACGGCCGCAGTACACTGACTGTGCTAAGGTAGCATAATAATTTGGCTTTTAATTGAAGTCGGGTATGAAAGGGGAAATGAAGAATATCTGTCTTTTTT-AGATA-AGTAAAAGTTACTA-AGGAAGTGAAAATTCTTTCATAGTGG-CATGTTAGACGAGAAGACCCTAAGAATTTTT-ATAAAAT--TTAG-TATTGTACTTAT---TAAATTTTTGTTGGGGCAACAACTTTGGTAAACCAAAG----TGTATAAGATACTTACACA-TCATACGGTTTAAGATTCGGTGAATATTACCTTAGGGATAACAGCATAATTATATTATATAGATTGTGACCTCGATGTTGGACTAAGGACTTGACTAAATAGCCTTTAGTTAAGCTAGTTCTGTTCGAACT-TTAAACCTTA
>MK332756_6628_S_neuberti
TAATA-CATATGAAGC-ATTA-TTTCCCGATAAAAAAA-GATCTATTCTTTATTAGAATAATAGTTAATTT-ATGTATCA-TGTGGAATGATTGTGC----ATAAAATATTGAATAGAG-GTGAAATGCCTACAATTTTTTTGATATCTGGATAGAGTACAAAAGAATATAGTTTCT--AGGTAGTCGAGGAGTTATAAGATTCTTCGAAATATAAAAT-----TGTAGATAAAGC-GA--TGTATAGGAATAATTTT-C---TTGATATTGAAATTATATTAGCATTTATGTCTA--GATCTATTTATTGAAC--TATACTCTTCGCA-GACTATAATA-CAAAA---TGTTAGTTGATAATGTTTAAATTAGTATTTATATATCT--ATATCTTGATGAGGAACTCGGCAAA---AATTTTCTTCAACT-GTTTATCAAAAACATAGCTTGGAGGA-TTA----TTTATTTTAAGTGATTTCTGCCCAGTGAAAATTTT-AACGGCCGCAGTACACTGACTGTGCTAAGGTAGCATAATAATTTGGCTTTTAATTGAAGTCGGGTATGAAAGGGGAAATGAAGAATATCTGTCTTTTTT-AGATA-AGTAAAAGTTACTA-AGGAAGTGAAAATTCTTTCATAGTGG-CATGTTAGACGAGAAGACCCTAAGAATTTTT-ATAAAAT--TTAG-TATTGTACTTAT---TAAATTTTTGTTGGGGCAACAACTTTGGTAAACCAAAG----TGTATAAGATACTTACACA-TCATACGGTTTAAGATTCGGTGAATATTACCTTAGGGATAACAGCATAATTATATTATATAGATTGTGACCTCGATGTTGGACTAAGGACTTGACTAAATAGCCTTTAGTTAAGCTAGTTCTGTTCGAACT-TTAAACCTTA
>KY512634_6631_S_scyphus_enteroplax
-TATTCTTTTGAAAGATTATCATTTCCCGATAAAAAAA-GATCTATTCTTAATCTAG----TAGTTAGCTTTTACTTTCAATGTTGAATTATTGATT----GGAAATTTTAGTATAGAG-ACGAAACGTCTTCAATTTTTTTGATATCTGGATTTAACCTAAATGAATTTAGTTCTT-AAATTAACCAAAGAGTTATAAGATTCTTTGGA-GTTAGAAT-----TATAGTCCCTAAAATC---AAACGGAATAATTTCTT----CCTTTTTAATAATTTAATCGTATATATTTCTAC--TTTTATCTATTTAA---TAGGTTT--ATACTAATCTTATTTTGTTTTTT-GATTAGTTAATAATGTTTAAATTAGTATTTCTGATTTAAGAAATCAAAAAAAGGAACTCGGCAAAA---TTACTCCTCAACT-GTTTACCAAAAACATAGCTTGGAGTA-AGT----TTTGTTCTAAGTGATACCTGCCCAGTGAAAAATTTTAACGGCCGCAGTACACTGACTGTGCTAAGGTAGCATAATAAATTGGCTTTTAATTGAAGTCGGGTATGAAAGGAGTTATGGGGAGTGTCTGTCTCTTTA-CGATT-TTTAAAAGTTACTA-AGGAAGTGAAAATTCTTCCATAATT--TTTGTAAGACGAGAAGACCCTAAGAATTTTT-ATAAATTA--AAATTGTACTAATTTG---TAAGTTTTTGTTGGGGCAACAGATTTGGACAACCAAAT---TTTTA-TAAAT-TTTATAAA-CCAAATTATTTTAAATTAGATAAA-ATTACCTTAGGGATAACAGCATAATTAAATTTT-TAGATTGTGACCTCGATGTTGGACTAAGGACTTAAATAAATAGCCTTTATTTAAGCTGGTTCTGTTCGAACTATT-CACCTTA
>MK332768_6635_S_inversa
TAATT-AAAATAGAAAAATTT-TTTCCCGATAAAAAAA-GATCTATATAA--GCTTTAAG--TTATAGCTTACCACCTCAATGTGGAATTATTGTGC----ATAAAAACTTATATAGAAAGCGAAATACTTACAATTTTTTTGATATCTGGATTGAGTTTAAAAGAATTTAGTTCTT-AAAGTAGTTGAGGAGTTATAAGATTTCTCAAA-TGTAGGAT-----TTTAAATATAAG-TAT-AACATTGGAATAATTTTCT---AAATCTT-AAAGCTT-TATATTATATATATTTA--CTTTTATCTA-ATAAAA-TAAACTCTT--TTTAACCACATTA-ATAT----GGTTAATTAATAATGTTTAAATAAGTATTTAAAAACAA--AA-TCTTGAGAAGGAACTCGGCAAG-CTATTAATCCTCAACT-GTTTAACAAAAACATAGCTTAAAGAA-ATTA--TTGTATTTTAAGTGATTTCTGCCCAGTGAATTTTT--AACGGCCGCAGTACACTGACTGTGCTAAGGTAGCATAATAATTTGGCTTTTAATTGGAGTCGGGTATGAAAGGGACCATGGGGAGCAACTGTCTTCTCT-TTATACA-TAAAAGTTACTA-AGAAAGTGAAAATTCTTTCAATATGG-TATGTAAGACGAGAAGACCCTAAGAATTTCT-ATTAATTT-A-AT-GTTATTATACATTTTAAAATTTTTGTTGGGGCAACAACTTTGACTAACCAAAG---TTTAATTATA-GTTTACATA-ACAAATTATTTAAAATAAGATCAA-ATTACCTTAGGGATAACAGCATAATTATTTTAA-TAGATTGTGACCTCGATGTTGGACTAAGGACTTTATTAAATAGCCTTTAATTAAGCTAGTTCTGTTCGAACTACAATACCTTA
>MK332769_6637_S_inversa
TAATT-AAAATAGAAAAATTT-TTTCCCGATAAAAAAAAGATCTATATAA--GCTTTAAG--TTATAGCTTACCACCTCAATGTGGAATTATTGTGC----ATAAAAACTTATATAGAAAGCGAAATACTTACAATTTTTTTGATATCTGGATTGAGTTTAAAAGAATTTAGTTCTT-AAAGTAGTTGAGGAGTTATAAGATTTCTCAAA-TGTAGGAT-----TTTAAATATAAG-TAT-AACATTGGAATAATTTTCT---AAATCTT-AAAGCTT-TATATTATATATATTTA--CTTTTATCTA-ATAAAA-TAAACTCTT--TTTAACCACATTA-ATAT----GGTTAATTAATAATGTTTAAATAAGTATTTAAAAACAA--AA-TCTTGAGAAGGAACTCGGCAAG-CTATTAATCCTCAACT-GTTTAACAAAAACATAGCTTAAAGAA-ATTA--TTGTATTTTAAGTGATTTCTGCCCAGTGAATTTTT--AACGGCCGCAGTACACTGACTGTGCTAAGGTAGCATAATAATTTGGCTTTTAATTGGAGTCGGGTATGAAAGGGACCATGGGGAGCAACTGTCTTCTCT-TTATACA-TAAAAGTTACTA-AGAAAGTGAAAATTCTTTCAATATGG-TATGTAAGACGAGAAGACCCTAAGAATTTCT-ATTAATTT-A-AT-GTTATTATACATTTTAAAATTTTTGTTGGGGCAACAACTTTGACTAACCAAAG---TTTAATTATA-GTTTACATA-ACAAATTATTTAAAATAAGATCAA-ATTACCTTAGGGATAACAGCATAATTATTTTAA-TAGATTGTGACCTCGATGTTGGACTAAGGACTTTATTAAATAGCCTTTAATTAAGCTAGTTCTGTTCGAACTACAATACCTTA
>MK332755_7088_S_scyphus_enteroplax
-TATTCTTTTGAAAGATTATTATTTCCCGATAAAAAAA-GATCTATTCTTGATCTAG----TAATTAGCTTTTACTTTCAATGTTGAACTATTGATT----GGAAATTTTAGTATAGAG-ACGAAACGTCTTCAATTTTTTTGATATCTGGATTTGACCTAAATGAATTTAGTTCTT-AAATTAACCAAAGAGTTATAAGATTCTTTGGA-GTTAGAAT-----TATAGTCGCTAAAATC---AAACGGAATAATTTCTT----CCTTTTTAATAATTTAATCGTATATATTTCTGC--TTTTATCTATTTAA---TAGGTTTT-ATATTAATCTTATTTTATGTTCT-GATTAATTAATAATGTTTAAATTAGTATTTCTGATTTAAGAAATCAAAAAAAGGAACTCGGCAAAA---TTACTCCTCAACT-GTTTACCAAAAACATAGCTTGGAGTA-AGT----TT-GTTCTAAGTGATACCTGCCCAGTGAAAAGTTTTAACGGCCGCAGTACACTGACTGTGCTAAGGTAGCATAATAAATTGGCTTTTAATTGAAGTCGGGTATGAAAGGAGTTATGGGGAGTGTCTGTCTCTTTA-CGATT-TTTAAAAGTTACTA-AGGAAGTGAAAATTCTTCCATAATT--TATGTAAGACGAGAAGACCCTAAGAATTTTT-ATAAATTA--AAATTGTACTAATTTG---TAAGTTTTTGTTGGGGCAACAGATTTGGACAACCAAAT---TTTTA-TAAAT-TTTATAAA-CCAAATTATTTTAAATTAGATAAA-ATTACCTTAGGGATAACAGCATAATTAAATTTT-TAGATTGTGACCTCGATGTTGGACTAAGGACTTAAATAAATAGCCTTTATTTAAGCTGGTTCTGTTCGAACTATT-CACCTTA
>MK332747_7089_S_maculata
TAATT-AAAATAGAA--CTTT-TTTCCCGATAAAAAAA-GATCTATATAA--GATT-AAG--TTATAGCTTACCCCCTCAATGTGGAATTATTGTGT----ATAAAAACTTATATAGAA-GCGAAATACTTACAATTTTTTTGATATCTGGATTGAGTTTAAAAGAATTTAGTTCTT-AAAGTAGTTGAAAAGTTATAAGATTTTTCAAAATGTAGAAT-----TTTAGATATAAG-TAT-AATATTGGAATAATTTTCT---AAATCTTTAAAGCTTATATATTATATATATCAAA-TTTTTATCTA-GTAAAAATAAACTTTT--TTAAGTCACATTA-ACGT----GGTTAAATAATAATGTTTAAATAAGTATTTTTAAACAA--A--TCTTGAAAAGGAACTCGGCAAAACTATTTATCCTCAACT-GTTTAACAAAAACATAGCTTAAAGAA-AGTAA-TTATATTTTAAGTGATTTCTGCCCAGTGAATTTTTTTAACGGCCGCAGTACACTGACTGTGCTAAGGTAGCATAATAATTTGGCTTTTAATTGGAGTCGGGTATGAAAGGGATTATGGGGAACAACTGTCTTTTCT-GGATAAAGTAAAAGTTGCTA-AGAAAGTGAAAATTCTTTCAGTACGG-CACGTAAGACGAGAAGACCCTAAGAATTTTT-ATGAATTA-ATGT-TTTACTGCATATATTAAAATTTTTGTTGGGGCAACATCTTTGGTCAACCAAAG---TTCAATTATA-ATTTACATA-ACAAATTATTTAAAACAAGATTAA-ATTACCTTAGGGATAACAGCATAATTATTTTAA-TAGATTGTGACCTCGATGTTGGACTAAGGACTTTATTAAATAGCCTTTAATTAAGCTAGTTCTGTTCGAACTATTACACCTTA
>MK332748_7090_S_maculata
TAATT-AAAATAGAA--CTTT-TTTCCCGATAAAAAAA-GATCTATATAA--GATT-AAG--TTATAGCTTACCCCCTCAATGTGGAATTATTGTGT----ATAAAAACTTATATAGAA-GCGAAATACTTACAATTTTTTTGATATCTGGATTGAGTTTAAAAGAATTTAGTTCTT-AAAGTAGTTGAAAAGTTATAAGATTTTTCAAAATGTAGAAT-----TTTAGATATAAG-TAT-AATATTGGAATAATTTTCT---AAATCTTTAAAGCTTATATATTATACATATCAAA-TTTTTATCTA-GTAAAAATAAACTTTT--TTAAGTCACATTA-ACGT----GGTTAAATAATAATGTTTAAATAAGTATTTTTAAACAA--A--TCTTGAAAAGGAACTCGGCAAAACTATCTATCCTCAACT-GTTTAACAAAAACATAGCTTAAAGAA-AGTAA-TTATATTTTAAGTGATTTCTGCCCAGTGAATTTTTTTAACGGCCGCAGTACACTGACTGTGCTAAGGTAGCATAATAATTTGGCTTTTAATTGGAGTCGGGTATGAAAGGGATTATGGGGAACAACTGTCTTTTCT-GGATAAAGTAAAAGTTGCTA-AGAAAGTGAAAATTCTTTCAGTACGG-CACGTAAGACGAGAAGACCCTAAGAATTTTT-ATGAATTA-ATGT-TTTACTGCATATATTAAAATTTTTGTTGGGGCAACATCTTTGGTCAACCAAAG---TTCAATTATA-ATTTACATA-ACAAATTATTTAAAACAAGATTAA-ATTACCTTAGGGATAACAGCATAATTATTTCAA-TAGATTGTGACCTCGATGTTGGACTAAGGACTTTATTAAATAGCCTTTAATTAAGCTAGTTCTGTTCGAACTATTACACCTTA
>MK332771_7092_S_trapezensis
TAATA-AATATATAGA-ATAT-TTTCCCGATAAAAAAA-GATCTATATTT-TTATT--ATTTA-TAGTTAA-TCCCTACAATGTAGCATTATTGTATA----AAAATTTTTGTATAGAG-GTGAAACACCTACAATTTTTTTGATATCTGGATTGAGTTTAAATGAATTTAGTTCTT-AACATAATCGAGGAGTTATAAGATTTTTCGAG-ACTAGAAT-----TTTAGGTTATAA-ATA-TATATAGGAATAAATTTCT---TAATATTTGTATTT--AATAATATTCATGT-TAT-CTTACATCTACTTAC---TAAACTTTT-TCTACGTTCAAATT-TAAG----TGCTAGTTTATAATGTTTAAATAAGTATTTTCTATTAA--A--TCATGAAAAGGAACTCGGCAAA--C--TTTTCCTCAACT-GTTTACCAAAAACATAGCTTAA-AGG-AATA--ATTTATTTTAAGTGTTTTCTGCCCAGTGAATATTTT-AACGGCCGCAGTACACTGACTGTGCTAAGGTAGCATAATAATTTGGCTTTTAATTGAAGTCGGGTATGAAAGGGATTATGGGGAACATCTGTCTTTTTT-AGACG-AGTAAAAATTACTA-AGGAAGTGAAAATTCTTTCAGTACA--TATGTAAGACGAGAAGACCCTAAGAATTTTATATAATATT-ATGA--ATTTTTCATTA---AAAATTTTTGTTGGGGCAACAGCTTTGGTAAACCAAAG---TTACTATTAT--TTT--ACAAGCCAATAATTATAAGAAGGATGAA-ATTACCTTAGGGATAACAGCATAATTATTTTAT-TAGATTGTGACCTCGATGTTGGACTAAGGACTAAGTTAAATAGCCTTTAATTTAGCTGGTTCTGTTCGAACTATTTAACCTTA
>KY512635_7094_S_trapezensis
TAATT-AATATATAGA-ATAT-TTTCCCGATAAAAAAA-GATCTATATAT--TATTTAATTTATTAGTTATTCCCCTACAATGTGGCATTATTGTATA---AAAAATTTTTATATAGAG-GTGAAATACCTGCAATTTTTTTGATATCTGGATTAAGTTTAAATGAATTTAGTTCTT-AACATAATCGAGGAGTTATAAGATTTTTCGAG-ATTAGAAT-----TTTAGATTTTAT-GT--TATATGGGAATAAATTTCT---AAATATTTGTATTT--AATAATATTCATGTCTAT-CTCATATCTATTTGC---TAAACTTTT-TCTACGCTTGAATT-AAAA----TGCTAGTCTATAATGTTTAAATAAGTATTT-CTATTAA--A--TCAAAAAAAGGAACTCGGCAAA--CTCTTCTCCTCAACT-GTTTACCAAAAACATAGCTTAAAGGG-AGTA--ATTCATTTTAAGTGTTTTCTGCCCAGTGAAGATTTTTAACGGCCGCAGTACACTGACTGTGCTAAGGTAGCATAATAATTTGGCTTTTAATTGAAGTCGGGTATGAAAGGGATTATGGGGAGCATCTGTCTTTTTT-AGATG-AGTAAAAATTATTA-AGGAAGTGAAAATTCTTTCAGTAAGA-TATGTAAGACGAGAAGACCCTAAGAATTTTATATAATTTTTATGACATTATTTCATAA---GAAATTTTTGTTGGGGCAACAGCTTTGGTAAACCAAAG---TTACAATTTA--TTT-TATATATCAATAATTATAAGAAAGATGAA-ATTACCTTAGGGATAACAGCATAATTATTTTAT-TAGATTGTGACCTCGATGTTGGACTAAGGACTTAATTAAATAGCCTTTAATTTTGCTGGTTCTGTTCGAACTATT-AACCTTA
>MK332778_7096_S_contraria
CAATA-AAAATAAAGT-ATTA-TTTCCCGATAAAAAAAAGATCTATACAAAAATTAA----TAATGGTTAAAGCTCTACAATGTAGAATTATTGTTT----AAAAAGGTTTGTATAGTA-GTGAAATACTCTCAGTTTTTTAGATATCTGGATTAAGTTTAAATGAATATAGTTCTT-TAGATAATCGAAGAGTTATAAGATTCTTTGAGTGGTAGAAT-----TATAAATCAAAA-GTT--CTATTGAAATAATTTTCT----AAGTCTTATCA-TAAAATAATATATATATTTAAGCAGACATCTAACTAC---TAAACTTGTGTTC--ATTTTAGTAATCAT----AATGGATTAATAATGTTTAAATTAGTATTT--AAATAT--A--TCGTTAAAAGGAACTCGGCAAA---AATTCTCCTCAACT-GTTTACCAAAAACATAGCTTAGAGAA-ATTTTTTT--ATTCTAGGTGACTTCTGCCCAGTGAATATATTTAACGGCCGCAGTACACTGACTGTGCTAAGGTAGCATAATAATTTGGCTTTTAATTGGGGTCGGGTATGAAAGGAATTATGGGGAGTGTCTGTCTCTTTT-TGATA-AATAAAAATTACTA-AGAAAGTGAAAATTCTTTCAAATAC--TACGTAAGACGAGAAGACCCTAAGAATTTTT-ATAAATTATAGAC-TTTAATACTATT---AAAATTTTTGTTGGGGCAACAACTTTGGTTAACCAAAG----CTCATTATATA-ATATATA-ACAAATTATTTTAAGAAAGATTTAAATTACCTTAGGGATAACAGCATAATTAATT--ATTAGATTGTGACCTCGATGTTGGACTAAGGACTTAATTAAATAGTCTTTAATTAAGCAAGTTCTGTTCGAACTACTTTACCTTA
>MK332779_7097_S_contraria
CAATA-AAAATAAAGT-ATTA-TTTCCCGATAAAAAAA-GATCTATACAAAAATTAA----TAATGGTTAAAGCTCTACAATGTAGAATTATTGTTT----AAAAAGGTTTGTATAGTA-GTGAAATACTCTCAGTTTTTTAGGTATCTGGATTAAGTTTAAATGAATATAGTTCTT-TAGATAATCGAAGAGTTATAAGATTCTTTGAGTGGTAGAAT-----TATAAGTCAAAA-GTT--CTATTGAAATAATTTTCT----AAGTCTTATCA-TAAAATAATATATATATTTAAGCAGACATCTAACTAC---TAAACTTGTGTTC--ATTTTAGTAATTAT----AATGGATTAATAATGTTTAAATTAGTATTT--AAATAT--A--TCCTTAAAAGGAACTCGGCAAA---AATTCTCCTCAACT-GTTTACCAAAAACATAGCTTAGAGAA-ATTTTTTTT-ATTCTAGGTGACTTCTGCCCAGTGAATATATTTAACGGCCGCAGTACACTGACTGTGCTAAGGTAGCATAATAATTTGGCTTTTAATTGGGGTCGGGTATGAAAGGAATTATGGGGAGTGTCTGTCTCTTTT-TGATA-AATAAAAATTACTA-AGAAAGTGAAAATTCTTTCAAATAC--TACGTAAGACGAGAAGACCCTAAGAATTTTT-ATAAATTATAGAC-TTTAATACTATT---AAAATTTTTGTTGGGGCAACAGCTTTGGTTAACCAAAG----CTCATTATATA-ATATATA-ACAAATTATTTTAAGAAAGATTTAAATTACCTTAGGGATAACAGCATAATTAATT--ATTAGATTGTGACCTCGATGTTGGACTAAGGACTTAATTAAATAGTCTTTAATTAAGCAAGTTCTGTTCGAACTACTTTACCTTA
>MK332780_7099_S_contraria
CAATA-AAAATAAAGT-ATTA-TTTCCCGATAAAAAAA-GATCTATACAAAAATTAA----TAATGGTTAAAGCTCTACAATGTAGAATTATTGTTT----AAAAAGGTTTGTATAGTA-GTGAAATACTCTCAGTTTTTTAGATATCTGGATTAAGTTTAAATGAATATAGTTCTT-TACGTAATCGAAGAGTTATAAGATTCTTTGAGTGGTAGAAT-----TATAAATTTAAA-GTT--CTATTGAAATAATTTTCT----AAGTCTTATCA-TAAAATAACATATATATTTAAGTAGGCATCTAGCTAC---TAAACTTGTGTTC--ATTTTAGTAACTAT----AATGGATTAATAATGTTTCAATTAGTATTT--AAATAT--A--TCCTTAAAAGGAACTCGGCAAA---AATTCTCCTCAACT-GTTTACCAAAAACATAGCTTAGAGAA-ATTTTTTTT-ATTCTAGGTGGCTTCTGCCCAGTGAATATATTTAACGGCCGCAGTACACTGACTGTGCTAAGGTAGCATAATAATTTGGCTTTTAATTGGGGTCGGGTATGAAAGGAATTATGGGGAGTGTCTGTCTCTTTT-TGATA-AATAGAAGTTACTA-AGAAAGTGAAAATTCTTTCAAATAC--TATGTAAGACGAGAAGACCCTAAGAATTTTT-ATAAATTATGGAT-TTTAGTACTATT---AAAATTTTTGTTGGGGCAACAACTTTGGTTAACCAAAG----CTCATTATATA-ATATATA-ACAAACTATTTTAAGAAAGATTTAAATTACCTTAGGGATAACAGCATAATTAATT--ATTAGATTGTGACCTCGATGTTGGACTAAGGACTTAATTAAATAGTCTTTAATTAAGCAAGTTCTGTTCGAACTACTTTACCTTA
>MK332772_7102_S_trapezensis
TAATT-AATATATAAA-ATAT-TTTCCCGATAAAAAAA-GATCTATATTA--TATTTAATTA--TAGTTAG-CCCCTACAATGTAGCATTATTGTATA---CAAAATTTT-ATATAGAG-GTGAAATACCTACAATTTTTTTGATATCTGGATTGAGTTTAAATGAATTTAGTTCTT-AATATAATCGAAGAGTTATAAGATTTTTCGAG-ATTAGAAT-----TTTAGATTTTAT-CT--TGTATGGGAATAAATTTCT---AAATATTTATATTT--AGTACTATTTATATTTAT-TT-ATATCTATTTAC---TAAACTTTT-TCTATGCTTAAATT-AAAG----TGCTAGTCTATAATGTTAAAATAAGTATTT-CTATTAA--A--TCATGAAAAGGAACTCGGCAAA--CTCTTCTCCTCAACT-GTTTATCAAAAACATAGCTTAA-GGG-AATA--ATTTATTTTAAGTGTTTTCTGCCCAGTGAATATTTT-AACGGCCGCAGTACACTGACTGTGCTAAGGTAGCATAATAATTTGGCTTTTAATTGAAGTCGGGTATGAAAGGGATTATGGGGAGCATCTGTCTTTTTT-AGACG-AGTAAAAATTACTA-AGAAAGTGAAAATTCTTTCAGCGAGA-TATGTAAGACGAGAAGACCCTAAGAATTTTGTATAATTTT-ATGA--ATAACTCATAA---AAAATTTTTGTTGGGGCAACAGCTTTGGTAAACCAAAG---TTACGATTAT--TTTATACACGGCAATAATTATAAGAAAGATGAA-ATTACCTTAGGGATAACAGCATAATTATTTT-T-TAGATTGTGACCTCGATGTTGGACTAAGGACTAAATTAAATAGCCTTTAATTTTGCTGGTTCTGTTCGAACTACT-AACCTTA
>MK332752_7108_S_scyphus_sigma
-TATTCCTTTGAGAGACTTTTATTTCCCGATAAAAAAA-GATCTATTCTTAATCTAG----TAAT-AGCTTTTACTTTCAATGTTGAATTATTGATT----GGAAATTCAAGTATAGAG-GCGAAACACCTTCAATTTTTTTGATATCTGGATTTAACCTAAATGAATTTAGTTCAT-AAATTAACCAAAGAGTTATAAGATTCTTTGGA-ATTAGAAT-----TATTGTCACTACAGTT---AAACGGAATAATTTCTT----CCTTTTTATTTATTTAATCGTATTTATTTCTG---TTTTATCTGTTTAA---TAAGTTTTAATACTAACCTTATT-TATGTTT--GATTAGTTAATAATGTTTAAATTAGTATTTCTGAATTTGTAAATCAAAGAAAGGAACTCGGCAAAA---TTACTCCTCGACT-GTTTACCAAAAACATAGCTTGGAGTT-AGA----TT-GTTCTAAGTGAAACCTGCCCAGTGAGAAATTTTAACGGCCGCAGTACACTGACTGTGCTAAGGTAGCATAATAAATTGGCTTTTAATTGAAGTCGGGTATGAAAGGAGTTATGGGGAGTGTCTGTCTCTTTA-CGATT-TTTAAAAGTTACTA-AGGAAGTGAAAATTCTTCCGTATCT--AATGTAAGACGAGAAGACCCTAAGAATTTTT-ATAA-TTA--AAATTGTACTAATTTG---TAAATTTTTGTTGGGGCAACAAATTTGGGTAACCAAAT---TTTTA-TGAAT-TATACAAA-CCAAATTATTTTAAATCAGATAAA-ATTACCTTAGGGATAACAGCATAATTAAATTTT-TAGATTGTGACCTCGATGTTGGACTAAGGACTTAAATAAATAGCCTTTATTTTAGCTGGTTCTGTTCGAACTATA-CACCTTA
>MK332782_7115_S_acampsis
-AATA-AAAATATAAA-CTTT-TCCCCCGATAAAAAAA-GATCTATGTAT--GTTTGGAT-ATTAGGTTTAAGCATTTTAATGTGGAATTATTGTTT----TTAAAAACTTACATAGAA-GCGAAATGCATACAATTTTTTAGATATCTGGATAAAGTTGAAAGGAGTTTAGTTCTT-AAAGTAATTGATGAGTTATAAGATTTTTCAAATATTAGAAT-ATTAATTCAATATGTA-ATT---ATTAGAAATAATTTTCTTAAAAATTTAGCCAAATT--ACACCATACATATTAA--CCTGTATCTATATATAA-TAAACTTTTTCCTGAGTTTCACCC-CAATA---ACTCAGATAATAATGTTTAAATGAGTATTTT-AAGTAC--A--TCTAAAAGAGGAATTCGGCAAA---CAA-CTCTTCAACT-GTTTATCAAAAACATAGCCTAAAG---AGTAA-GTAGATTTTAGGTGATTTCTGCCCAGTGAAATTTTT-AACGGCCGCAGTACACTGACTGTGCTAAGGTAGCATAATAATTTGGCTTTTAATTGGAGTCGGGTATGAAAGGAGCTATGGGGAGTAGCTGTCTTTATT-AGATACTAAAAAAGTTGCTA-AGAAAGTGAAAATTCTTTCAGTAAGGTTATGTAAGACGAGAAGACCCTAAGAATTTTAGATAAAATT-ATGA-TTCG-TACACAT---AAAATTTTTGTTGGGGCAACAGTTTTGGTTAACCAAAA---CT-TGATATATAGTTACATGTACAATTATTTTAAGTTAGGATAAA-ATTACCTTAGGGATAACAGCATAATTATTAGAA-TAGATTGTGACCTCGATGTTGGACTAAGGACTTTACTAAATAGCCTTTAATAAAGCTAGTTCTGTTCGAACTATTTCACCTTA
>KY512633_7118_S_batumensis
-AATT-TTCATAGACA-TTCA-TTTCCCGATAAGAAAA-GATCTATTCTGTATTAATATTATAGTTAATTG-CTTCATAA-TGTGGCATTATTATGT----AAAAAATACTGAATAGAG-GCGAAATACCTACATTTTTTTTGATATCTGGATAGAGTTTAAAAGAATTTAGTTCTT-AATATAATCGAAGAGTTATAAGATTCTTCGAAT-AAAAAAT-----TGTAGGTTTAA--GAA-TATATAGGAATAATTTT-C---TCATTATTATTA-TATGCTATTATTTATATCTGCTATTATATTT--TTACTT-TAAACTCTTCTTT-GGTTAAAATAGCATTA---TGTTTTTTAATAATGTTTAAATTAGTATTTATATAA-T--ATATCTTAAAAAGGAACTCGGCAAA---AATTTTTT-CAACT-GTTTACCAAAAACATAGCTTAAAGAT-AAG-TATTATATTTTAAGTGGTTTCTGCCCAGTGAAATTTTT-AACGGCCGCAGTACACTGACTGTGCTAAGGTAGCATAATAATTTGGCTTTTAATTGAAGTCGGGTATGAAAGGGATAATGGGGAATTTCTGTCTTTTTT-AGATA-AATAAAAGTTACTA-AGAAAGTGAAAATTCTTTCATATTT--TACGTAAGACGAGAAGACCCTAAGAATTTTT-ATAAAT---ATAT-CTAAATATTTGT---TAAATTTTTGTTGGGGCAACAATTTCGGTTAACCGAAA----TTTACATAATA-ACACATG-TCATATTGTTTAAGGCAAGACAAA-ATTACCTTAGGGATAACAGCATAATTATTTTTA-TAGATTGTGACCTCGATGTTGGACTAAGGACTTAATTAAATAGCCTTTAATTAAGCTAGTTCTGTTCGAACT-TTTTACCTTA
