# Supplementary material for: Hybridization and recurrent evolution of left–right reversal in the land snail genus Schileykula (Orculidae, Pulmonata)
Source: J Zool Syst Evol Res. 2019 Dec 10;58(3):633–47. doi: 10.1111/jzs.12353 (PMC7540069; doi:10.1111/jzs.12353)
Supplement: Supplementary file 5 — ALIGNMENT S4 Alignment of H4/H3 sequences included in the nc tree. [file JZS-58-633-s005.fas]

>MK332863_2803c_Sp_doliolum
GGGCGTACACTACGTCCATGGCTGTGACAGTTTTCCTCTTGGCGTGCTCGGTGTAGGTGA
CTGCATCGCGAATAACGTTCTCGAGGAAGACCTTGAGGACCCCTCTGGTTTCTTCATAGA
TGAGACCTGAAATGCGCTTGACACCACCTCTGCGAGCCAGACGCCTGATTGCGGGTTTGG
TGATGCCCTGGATGTTATCACGCAACACCTTGCGGTGACGCTTAGCGCCTCCTTTGCCGA
GCCCTTTACCACCTTTGCCTCTGCCAGACATTTCAAAGT---------------------
---------TGATCGGATGTGTGTGAGAAATACTGCAGTGCCCCGGCAGCTCTTTTTGTA
GGGGACACGGGCAGAAGTTCACGCAAGATGGCGCATCCAAAACAGCCAATGAAAGGACCG
ACCTTCAGAGTAGTCTATTTTATCGCGTGCCTGTGGGGTGGGACTTGGAGGAA---CACA
ATCTCCCCGCTGTTTTTTTTTT-------------------TGGGTGCGTGTGTGTGCGT
GTGTGTGTGTGTG------------------------------------------AGTGT
GTGTGTTCTTTTCTTGTTGTTG---TT------------TTGGTCGCTAAGCGCACATTC
TGTT-----TCATTATTTT-CTTATTAGGTGGAC------ATCGCCGCAAAACTAAAGGC
TCCATTTAATAACAAA----CGCGACAGTGGAGAATTTTTCA------------------
-----GCCG---------CCGCCAATGAGATCAAGGCGGGCAGCTTTTCTTCCAATCAAA
AAGTTCCGCGGATTGCTTTAAAATGAAAAGGCAGGG-TTTGAACAGCTTT----AACTTT
TCAGTCGT---------------------------CGTCG-CGATGGCCCGAACTAAGCA
GACCGCTCGCAAATCTACCGGAGGGAAGGCCCCGCGTAAGCAGCTGGCCACCAAGGTAGC
CAGGAAATCGGCACCCGCCACCGGCGGTGTCAAAAAGCCACATCGTTACAGGCCTGGCAC
AGTTGCTCTTCGAGAAATTCGTCGTTACCAGAAAAGCACTGAGCTACTGATCCGAAAGCT
GCCTTTCCAGCGCTTGGTTCGAGAGATTGCGCAAGACTTCAAGACCGATCTTCGCTTCCA
GAGCTCAGCCGTCATGGCCCTGCAGGAGGCTAGCGAGGCATACCTCGTTGGTCTATTTGA
AGACACCAATTTGTGCGCCATCCATGCCA
>MK332864_2845c_Sp_doliolum
GGGCGTACACTACGTCCATGGCTGTGACAGTTTTCCTCTTGGCGTGCTCGGTGTAGGTGA
CTGCATCGCGAATAACGTTCTCGAGGAAGACCTTGAGGACCCCTCTGGTTTCTTCATAGA
TGAGACCTGAAATGCGCTTGACACCACCTCTGCGAGCCAGACGCCTGATTGCGGGTTTGG
TGATGCCCTGGATGTTATCACGCAACACCTTGCGGTGACGCTTAGCGCCTCCTTTGCCGA
GCCCTTTACCACCTTTGCCTCTGCCAGACATTTCAAAGT---------------------
---------TGATCGGATGTGTGTGAGAAATACTGCAGTGCCCCGGCAGCTCTTTTTGTA
GGGGACACGGGCAGAAGTTCACGCAAGATGGCGCATCCAAAACAGCCAATGAAAGGACCG
ACCTTCAGAGTAGTCTATTTTATCGCGTGCCTGTGGGGTGGGACTTGGAGAAA---CACA
ATCTCCCCGCTGTTTTTTTTTT-------------------TGGGTGCGTGTGTGCGTGT
GTGTGTGTGTGTG------------------------------------------AGTGT
GTGTGTTCTTTTCTTGTTGTTG---TT------------TTGGTCGCTAAGCGCACATTC
TGTT-----TCATTATTTT-CTTATTAGGTGGAC------ATCGCCGCAAAACTAAAGGC
TCCATTTAATAACAAA----CGCGACAGTGGAGAATTTTTCA------------------
-----GCCG---------CCGCCAATGAGATCAAGGCGGGCAGCTTTTCTTCCAATCAAA
AAGTTCCGCGGATTGCTTTAAAATGAAAAGGCAGGG-TTTGAACAGCTTT----AACTTT
ACAGTCGTCAC-------------------------------AATGGCCCGAACTAAGCA
GACCGCTCGCAAATCAACCGGAGGGAAGGCCCCGCGTAAGCAGCTGGCCACCAAGGCAGC
CAGGAAATCGGCACCCGCCACCGGCGGTGTCAAAAAGCCACATCGTTACAGGCCTGGCAC
AGTTGCTCTTCGAGAAATTCGTCGTTACCAGAAAAGCACCGAGCTACTGATCCGAAAGCT
GCCTTTCCAGCGCTTGGTTCGAGAGATTGCGCAAGACTTCAAGACCGATCTTCGCTTCCA
GAGCTCAGCCGTCATGGCCCTGCAGGAGGCTAGCGAGGCATACCTCGTTGGTCTATTTGA
AGACACCAATTTGTGCGCCATCCATGCCA
>KY512724_5460c_Sp_doliolum
GGGCGTACACTACGTCCATGGCTGTGACAGTTTTCCTCTTGGCGTGCTCGGTGTAGGTGA
CTGCATCGCGAATAACGTTCTCGAGGAAGACCTTGAGGACCCCTCTGGTTTCTTCATAGA
TGAGACCTGAAATGCGCTTGACACCACCTCTGCGAGCCAGACGCCTGATTGCGGGTTTGG
TGATGCCCTGAATGTTATCACGCAACACCTTGCGGTGACGCTTAGCGCCTCCTTTGCCGA
GCCCTTTACCACCTTTGCCTCTGCCAGACATTTCAAAGT---------------------
---------TGATCGGATGTGTGTGAGAAATACTGCAGTGCCCCGGCAACTCTTTTTGTA
GGGGACACGGGCAGAAGTTCACGCAAGATGGCGCATCCAAAACAGCCAATGAAAGGACCG
ACCTTCAGAGTAGTCTATTTTATCGCGTGCCTGTGGGGTGGGACTTGGAGAAA---CACA
ATCTCCCCGCTGTTTTTTTTTT-------------------TGGGTGCGTGTGTGTGTGT
GTG----------------------------------------------------AGTGT
GTGTGTTCTTTTCTTGTTGTTG---TT------------TTGGTCGCTAAGCGCACATTC
TGTT-----TCATTATTTT-CTTATTAGGTGGAC------ATCGCCGCAAAACTAAAGGC
TCCATTTAATAACAAA----CGCGACAGTGGAGAATTTTTCA------------------
-----GCCG---------CCGCCAATGAGATCAAGGCGGGCAGCTTTTCTTCCAATCAAA
AAGCTCCGCGGATTGCTTTAAAATGAAAAGGCGGGGGTTTGAACAGCTTT----AACTTT
ACAGTCGTCAC-------------------------------AATGGCCCGAACTAAGCA
GACCGCTCGCAAATCAACCGGAGGGAAGGCCCCGCGTAAGCAGCTGGCCACCAAGGCAGC
CAGGAAATCGGCACCCGCCGCCGGCGGTGTCAAAAAGCCACATCGTTACAGGCCTGGCAC
AGTTGCTCTTCGAGAAATTCGTCGTTACCAGAAAAGCACCGAGCTACTGATCCGAAAGCT
GCCTTTCCAGCGCTTGGTTCGAGAGATTGCGCAAGACTTCAAGACCGATCTTCGCTTCCA
GAGCTCAGCCGTCATGGCCCTGCAGGAGGCTAGCGAGGCATACCTCGTTGGTCTATTTGA
AGACACCAATTTGTGCGCCATCCATGCCA
>MK332865_5491c1_S_scyphus_scyphus
GGGCGTACACTACGTCCATGGCTGTGACGGTTTTCCTCTTGGCGTGCTCGGTGTAGGTGA
CTGCATCGCGAATAACGTTCTCGAGGAAGACCTTGAGAACTCCTCTGGTTTCTTCATAGA
TGAGACCTGAGATGCGCTTGACACCACCTCTGCGAGCCAGACGCCTGATTGCGGGTTTGG
TGATGCCCTGGATGTTATCACGCAACACCTTACGGTGGCGCTTAGCGCCTCCTTTGCCGA
GACCTTTACCACCTTTGCCTCTGCCAGACATTTCAAAGTGTTTATTATAAAAATGTATCT
GTATACACTTGATCGAATGTGTGTGAGAAATACCGCAGTGCCCCGGCAGCTCTATTTGTA
GGGAACACGGGCAGGAGTTCACGCAAGATGGCGAATCTGAAACAGCCAATGAAAGGACCG
ACCTTCCGAGTTGTCTATTTTATCGCGAGCG-------------------AAA---CGCG
ACCTCCCCGCTGTTG--------------------------TTGGTATGTGTGTGTG---
-----------------------------------------------------CGCGCGA
GTGTGTTCTTTTCTGGTTGTTGTTGTTGTTGTTGTTGTTTTGGTCGCTAAGGGCATATTC
TGTT-----TCATCAGTTT-CTTATTAGGTGGACCTGGACATTGCCGCAAACATTTAATT
TTTAAAAAA------------GCGACGGTGGAGAATTTTTCAAGGTTTGG----------
---CAGCCGCTGGCTAGCCCGCCAATGAGATCGAGGCGGGCAGCTTTTCTTCCAATCGAA
AAGTTCCGCGGATTGCTTTAAAA-TGAACGGCAGGG-TTTGAACCGCTTT----AACTTG
TCAATCG-------------------------------TCACGATGGCCCGTACTAAACA
GACCGCTCGCAAATCTACCGGAGGCAAGGCCCCGCGCAAGCAGCTGGCCACCAAGGCAGC
CAGAAAATCGGCACCCGCCACCGGCGGTGTCAAAAAGCCACATCGTTACAGGCCTGGCAC
AGTTGCTCTTCGAGAGATTCGTCGTTACCAGAAAAGCACTGAGCTACTGATCCGAAAGCT
GCCCTTCCAGCGCTTGGTTCGAGAGATCGCGCAAGACTTCAAGACCGATCTTCGCTTCCA
GAGCTCAGCCGTCATGGCCCTTCAGGAGGCTAGCGAGGCATACCTCGTTGGTCTGTTTGA
AGACACCAACCTGTGCGCTATCCATGCCA
>MK332866_5491c2_S_scyphus_scyphus
GGGCATACACGACGTCCATGGCTGTGACGGTTTTCCTCTTGGCGTGCTCGGTGTAGGTGA
CGGCATCGCGAATAACGTTCTCGAGGAAGACTTTGAGAACCCCTCTGGTTTCTTCATAGA
TGAGACCTGAGATGCGCTTGACACCACCTCTGCGAGCCAGACGCCTGATTGCGGGTTTGG
TGATGCCCTGGATGTTATCACGCAACACCTTACGGTGGCGCTTAGCGCCTCCTTTGCCGA
GACCTTTACCGCCTTTCCCTCTGCCAGACATTTCACAGT---------------------
-------GTATATCGAATGTGTGTGAGAATTACCGCAGTGCCCCGGCAGCTCTATTTGTA
GGGAACACGGACAGGAGTTCACGCAAGATGGCGAATCTGAATCAGCCAATGAAAGGACCG
ACCTTCCGAGTAGTCTATTTTATCGCGAGCG-GCGGGGTGGGACTTGAAAAAA---CACA
ACCTCCCCGCTGATG--------------------------TTGGTGTGTGTGTGTGTGT
GT------------------------------------------------GCGCGCGCGA
ATGTGTTCTTTTCTGGTTGTTG---TTGTTGTT------TTGGTCGCTAAGCGCATATTC
TGTT-----TCATCAGTTTTCTTATTAGGTGGAC------ATTGCCGCAAACATTTAATA
AAAAAA---------------GCGACGGTGGAGAATTTTTCAAGGTTTGTTAGCGGTAAG
GGCCAGCCGC------------CAATGAGATCGAGGCGGGCAGCTTTTCTTCCAATCGAA
AAGTTCCGCGGATTGCTTTAAAA-TGAACGGCAGGG-TTTGAACCGCTTT----AACTTG
TCAATCGTCAC-------------------------------GATGGCCCGCACTAAGCA
GACCGCTCGCAAATCTACCGGAGGCAAGGCCCCGCGCAAGCAGCTGGCCACCAAGGCAGC
CAGGAAATCGGCACCCGCCACCGGCGGTGTCAAAAAGCCACATCGTTACAGGCCTGGCAC
AGTTGCTCTTCGAGAGATTCGTCGTTACCAGAAAAGCACTGAGCTACTGATCCGAAAGCT
GCCCTTCCAGCGCTTGGTTCGAGAGATCGCGCAAGACTTCAAGACCGACCTTCGCTTCCA
GAGCTCAGCCGTCATGGCCCTGCAGGAGGCTAGCGAGGCATACCTCGTTGGTCTGTTTGA
AGACACCAACCTGTGCGCTATCCATGCCA
>MK332867_6254c1_S_attilae
GGGCGTACACTACGTCCATGGCTGTGACGGTTTTCCTCGTGGCGTGCTCGGTGTAGGTGA
CGGCATCGCGAATAACGTTCTCGAGGAAGACCTTGAGAACCCCTCTGGTTTCTTCATAGA
TGAGACCTGAGATGCGCTTGACACCACCTCTGCGAGCCAGACGCCTGATTGCGGGTTTGG
TGATGCCCTGGATGTTATCACGCAACACCTTACGGTGGCGCTTAGCGCCTCCTTTGCCGA
GACCTTTACCGCCTTTGCCTCTGCCAGACATTTCAAAGT---------------------
---------TGATCGAATGTGTGTGAGAAATACCGCAGTGCCCCGGCAGCTCTATTTGTA
GGGAACACGGGCAGGAGTTCACGCAAGATGGCGAATCTGAAACAGCCAATGAAAGGACCG
ATCTTCCGAGTAGTCTATTTTATCGCGAGCG-GCAGGGTGGGACTTGAAGAAA---CACG
ACCTCCCCGCTGTTG--------------------------TTGGTGTGTGTGTGTGTGT
GTGTGTG------------------------------------------------CGCGA
GTGTGTTCTTTTCTGGTTGTTG---TTGTTGTT------TTGGTCGCTAAGGGCATATTC
TGTT-----TCATCAGTTT-CTTATTAGGTGAAC------ATTGCCGCAAACATTTAATT
TAAAAAAAA------------GCGACGGTGGAGAATTTTTCAAGGTTTCTTAGCGGTACG
GGCCAGCCGCTGGCTAGCCCGCCAATGAGATCGAGGCGGACAGCTTTTCTTCCAATCGAA
AAGTTCCGCGGATTGCTTTAAAA-TGAACGGCAGGG-TTTGAACCGCTTT----AACTTG
TCAATTG-------------------------------TCAAGATGGCCCGTACTAAACA
GACCGCTCGCAAATCTACCGGAGGCAAGGCCCCGCGCAAGCAGCTGGCCACCAAGGCAGC
CAGGAAATCGGCACCCGCCACCGGCGGTGTCAAAAAGCCACATCGTTACAGGCCTGGCAC
AGTTGCTCTTCGAGAGATTCGTCGTTACCAGAAATCCACTGAGCTACTGATCCGAAAGCT
GCCTTTCCAGCGTTTGGTTCGAGAGATCGCGCAAGACTTCAAGACCGATCTTCGCTTCCA
GAGCTCAGCCGTCATGGCCCTGCAGGAGGCTAGCGAGGCATACCTCGTTGGTCTGTTTGA
AGACACCAACCTGTGCGCTATCCATGCCA
>MK332868_6254c2_S_attilae
GGGCATACACTACGTCCATGGCTGTGACGGTTTTCCTCTTGGCGTGCTCGGTGTAGATGA
CGGCATCGCGAATAACGTTCTCGAGGAAGACCTTGAGAACCCCTCTGGTTTCTTCATAGA
TGAGACCTGAGATGCGCTTGACACCACCTCTGCGAGCCAGACGCCTGATTGCGGGTTTGG
TGATGCCCTGGATGTTATCACGCAACACCTTACGGTGGCGCTTAGCGCCTCCTTTGCCGA
GACCTTTACCGCCTTTGCCTCTGCAAGACATTTCAAAGT---------------------
---------TGATCGAATGTGTGTGAGAAATACCGCAGTGCCCCGGCAGCTCTATTTGTA
GGGAACACGGGCAGGAGTTCACGCAAGATGGCGAATCTGAAACAGCCAATGAAAGGACCG
ATCTTCCGAGTAGTCTATTTTATCGCGAGCG-GCAGGGTGGGACTTGAAGAAA---CACG
ACCTCCCCGCTGTTG--------------------------TTGGTGTGTGTGTGTGTGT
GTGTGTG------------------------------------------------CGCGA
GTGTGTTCTTTTCTGGTTGTTG---TTGTTGTT------TTGGTCGCTAAGGGCATATTC
TGTT-----TCATCAGTTT-CTTATTAGGTGAAC------ATTGCCGCAAACATTTAATT
TAAAAAAAA------------GC-------------------------------------
----------------------CAATGAGATCGAGGCGGACAGCTTTTCTTCCAATCGAA
AAGTTCCGCGGATTGCTTTAAAA-TGAACGGCAGGG-TTTGAACCGCTTT----AACTTG
TCAATTG-------------------------------TCAAGATGGCCCGTACTAAACA
GACCGCTCGCAAATCTACCGGAGGCAAGGCCCCGCGCAAGCAGCTGGCCACCAAGGCAGC
CAGGAAATCGGCACCCGCCACCGGCGGTGTCAAAAAGCCACATCGTTACAGGCCTGGCAC
AGTTGCTCTTCGAGAGATTCGTCGTTACCAGAAATCCACTGAGCTACTGATCCGAAAGCT
GCCTTTCCAGCGTTTGGTTCGAGAGATCGCGCAAGACTTCAAGACCGATCTTCGCTTCCA
GAGCTCAGCCGTCATGGCCCTGCAGGAGGCTAGCGAGGCATACCTCGTTGGTCTGTTTGA
AGACACCAACCTGTGCGCTATCCATGCCA
>MK332869_6256c1_S_aculeata
GGGCATACACTACGTCCATGGCTGTGACGGTTTTCCTCTTGGCGTGCTCGGTGTAGGTGA
CGGCATCGCGAATAACGTTCTCGAGGAAGACCTTGAGAACCCCTCTGGTTTCTTCATAGA
TGAGACCTGAGATGCGCTTGACACCACCTCTGCGAGCCAGACGCCTGATTGCGGGTTTGG
TGATGCCCTGGATGTTATCACGCAACACCTTACGGTGGCGCTTAGCGCCTCCTTTGCCGA
GACCTTTACCGCCTTTGCCTCTGCCAGACATTTCAAAGT---------------------
---------TGATCGAATGTGTGTGAGAAATACCGCAGTGCCCCGGCAGCTCTATTTGTA
GGGAATACGGGCAGGAGTTCACGCAAGATGGCAAATCTGAAACAGCCAATGAAAGGACCG
ATCTTCCGAGTAGTTTATTGTATCGCGAGCG-GCAGGGTGGGACTTGAAGAAA---CACG
ACCTCCCCGCTGTTG--------------------------TTGGTGTGTGTGAGTGTGT
GTGTGTGTGTGTGTGTGTGTGTGTGTGTG----------------------CGCGCGCGA
GTGTGTTCTTTTCTGGTTGTTG---TTGTTGTTGTTGTTTTGGTCGCTAAGGGCATATTC
TGTT-----TCATCAGTTT-CTTATTAGGTGAAC------ATTGCCGCAAACATTTAATT
TTAAAAAAA------------GCGACGGTGGAGAATTTTTCAAGGTTTCTTAGCGGTACG
GGCCAGCCGCTGGCTAGCCTGCCAATGAGATCGAGGCGGGCAGCTTTTCTTCCAATCGAA
AAGTTCCGCGGATTGCTTTAAAA-TGAACGGCAGGG-TTTGAACCGCTTT----AACTTG
TCAA-------------------------------------AGATGGCCCGTACTAAACA
GACCGCTCGCAAATCTACCGGAGGCAAGGCCCCGCGCAAGCAGCTGGCCACCAAGGCAGC
CAGGAAATCGGCACCCGCCACCGGCGGTGTCAAAAAGCCACATCGTTACAGGCCTGGCAC
AGTCGCTCTTCGAGAGATTCGTCGTTACCAGAAATCCACTGAGCTACTGATCCGAAAGCT
GCCTTTCCAGCGTTTGGTTCGAGAGATCGCGCAAGACTTCAAGACCGATCTTCGCTTCCA
GAGCTCAGCCGTCATGGCCCTGCAGGAGGCTAGCGAGGCATACCTCGTTGGTCTGTTTGA
AGACACCAACCTGTGCGCTATCCATGCCA
>MK332870_6256c2_S_aculeata
GGGCATACACTACGTCCATGGCTGTGACGGTTTTCCTCTTGGCGTGCTCGGTGTAGGTGA
CGGCATCGCGAATAACGTTCTCGAGGAAGACCTTGAGAACCCCTCTGGTTTCTTCATAGA
TGAGACCTGAGATGCGCTTGACACCACCTCTGCGAGCCAGACGCCTGATTGCGGGTTTGG
TGATGCCCTGGATGTTATCACGCAACACCTTACGGTGGCGCTTAGCGCCTCCTTTGCCGA
GACCTTTACCGCCTTTGCCTCTGCCAGACATTTCAAAGT---------------------
---------TGATCGAATGTGTGTGAGAAATACCGCAGTGCCCCGGCAGCTCTATTTGTA
GGGAATACGGGCAGGAGTTCACGCAAGATGGCAAATCTGAAACAGCCAATGAAAGGACCG
ATCTTCCGAGTAGTTTATTGTATCGCGAGCG-GCAGGGTGGGACTTGAAGAAA---CACG
ACCTCCCCGCTGTTG--------------------------TTGGTGTGTGTGTGTGTGT
GTGTGTGTGTGTGTGTGTGTGTGTGTGTGTGTGTGTGTGTGTGTGTGTGTGCGCGCGCGA
GTGTGTTCTTTTCTGGTTGTTG---TTGTTGTT------TTGGTCGCTAAGGGCATATTC
TGTT-----TCATCAGTTT-CTTATTAGGTGAAC------ATTGCCGCAAACATTTAATT
TAAAAAAAAA-----------GCGACGGTGGAGAATTTTTCAAGGTTTCTTAGCGGTACG
GGCCAGCCGCTGGCTAGCCTGCCAATGAGATCGAGGCGGGCAGCTTTTCTTCCAATCGAA
AAGTTCCGCGGATTGCTTTAAAA-TGAACGGCAGGG-TTTGAACCGCTTT----AACTTG
TCAA-------------------------------------AGATGGCCCGTACTAAACA
GACCGCTCGCAAATCTACCGGAGGCAAGGCCCCGCGCAAGCAGCTGGCCACCAAGGCAGC
CAGGAAATCGGCACCCGCCACCGGCGGTGTCAAAAAGCCACATCGTTACAGGCCTGGCAC
AGTCGCTCTTCGAGAGATTCGTCGTTACCAGAAATCCACTGAGCTACTGATCCGAAAGCT
GCCTTTCCAGCGTTTGGTTCGAGAGATCGCGCAAGACTTCAAGACCGATCTTCGCTTCCA
GAGCTCAGCCGTCATGGCCCTGCAGGAGGCTAGCGAGGCATACCTCGTTGGTCTGTTTGA
AGACACCAACCTGTGCGCTATCCATGCCA
>MK332871_6257c1_S_aculeata
GGGCATACACTACGTCCATGGCTGTGACGGTTTTCCTCTTGGCGTGCTCGGTGTAGGTGA
CGGCATCGCGAATAACGTTCTCGAGGAAGACCTTGAGAACCCCTCTGGTTTCTTCATAGA
TGAGACCTGAGATGCGCTTGACACCACCTCTGCGAGCCAGACGCCTGATTGCGGGTTTGG
TGATGCCCTGGATGTTATCACGCAACACCTTACGGTGGCGCTTAGCGCCTCCTTTGCCGA
GACCTTTACCGCCTTTGCCTCTGCCAGACATTTCAAAGT---------------------
---------TGATCGAATGTGTGTGAGAAATACCGCAGTGCCCCGGCAGCTCTATTTGTA
GGGAATACGGGCAGGAGTTCACGCAAGATGGCAAATCTGAAACAGCCAATGAAAGGACCG
ATCTTCCGAGTAGTTTATTGTATCGCGAGCG-GCAGGGTGGGACTTGAAGAAA---CACG
ACCTCCCCGCTGTTG--------------------------TTGGTGTGTGTGTGTGTGT
GTGTGTGTGTGTGTGTGTGTGTGTGTGTGTGTGTGTGTGTGTGTG------CGCGCGCGA
GTGTGTTCTTTTCTGGTTGTTG---TTGTTGTT------TTGGTCGCTAAGGGCATATTC
TGTT-----TCATCAGTTT-CTTATTAGGTGAAC------ATTGCCGCAAACATTTAATT
TAAAAAAAAA-----------GCGACGGTGGAGAATTTTTCAAGGTTTCTTAGCGGTACG
GGCCAGCCGCTGGCTAGCCTGCCAATGAGATCGAGGCGGGCAGCTTTTCTTCCAATCGAA
AAGTTCCGCGGATTGCTTTAAAA-TGAACGGCAGGG-TTTGAACCGCTTT----AACTTG
TCAA-------------------------------------AGATGGCCCGTACTAAACA
GACCGCTCGCAAATCTACCGGAGGCAAGGCCCCGCGCAAGCAGCTGGCCACCAAGGCAGC
CAGGAAATCGGCACCCGCCACCGGCGGTGTCAAAAAGCCACATCGTTACAGGCCTGGCAC
AGTCGCTCTTCGAGAGATTCGTCGTTACCAGAAATCCACTGAGCTACTGATCCGAAAGCT
GCCTTTCCAGCGTTTGGTTCGAGAGATCGCGCAAGACTTCAAGACCGATCTTCGCTTCCA
GAGCTCAGCCGTCATGGCCCTGCAGGAGGCTAGCGAGGCATACCTCGTTGGTCTGTTTGA
AGACACCAACCTGTGCGCTATCCATGCCA
>MK332872_6257c2_S_aculeata
GGGCATACACTACGTCCATGGCTGTGACGGTTTTCCTCTTGGCGTGCTCGGTGTAGGTGA
CGGCATCGCGAATAACGTTCTCGAGGAAGACCTTGAGAACCCCTCTGGTTTCTTCATAGA
TGAGACCTGAGATGCGCTTGACACCACCTCTGCGAGCCAGACGCCTGATTGCGGGTTTGG
TGATGCCCTGGATGTTATCACGCAACACCTTACGGTGGCGCTTAGCGCCTCCTTTGCCGA
GACCTTTACCGCCTTTGCCTCTGCCAGACATTTCAAAGT---------------------
---------TGATCGAATGTGTGTGAGAAATACCGCAGTGCCCCGGCAGCTCTATTTGTA
GGGAATACGGGCAGGAGTTCACGCAAGATGGCAAATCTGAAACAGCCAATGAAAGGACCG
ATCTTCCGAGTAGTTTATTGTATCGCGAGCG-GCAGGGTGGGACTTGAAGAAA---CACG
ACCTCCCCGCTGTTG--------------------------TTGGTGTGTGTGTGTGTGT
GTGTGTGTGTGTGTGTGTGTGTGTGTGTGTGTGTG----------------CGCGCGCGA
GTGTGTTCTTTTCTGGTTGTTG---TTGTTGTT------TTGGTCGCTAAGGGCATATTC
TGTT-----TCATCAGTTT-CTTATTAGGTGAAC------ATTGCCGCAAACATTTAATT
TAAAAAAAAA-----------GCGACGGTGGAGAATTTTTCAAGGTTTCTTAGCGGTACG
GGCCAGCCGCTGGCTAGCCTGCCAATGAGATCGAGGCGGGCAGCTTTTCTTCCAATCGAA
AAGTTCCGCGGATTGCTTTAAAA-TGAACGGCAGGG-TTTGAACCGCTTT----AACTTG
TCAA-------------------------------------AGATGGCCCGTACTAAACA
GACCGCTCGCAAATCTACCGGAGGCAAGGCCCCGCGCAAGCAGCTGGCCACCAAGGCAGC
CAGGAAATCGGCACCCGCCACCGGCGGTGTCAAAAAGCCACATCGTTACAGGCCTGGCAC
AGTCGCTCTTCGAGAGATTCGTCGTTACCAGAAATCCACTGAGCTACTGATCCGAAAGCT
GCCTTTCCAGCGTTTGGTTCGAGAGATCGCGCAAGACTTCAAGACCGATCTTCGCTTCCA
GAGCTCAGCCGTCATGGCCCTGCAGGAGGCTAGCGAGGCATACCTCGTTGGTCTGTTTGA
AGACACCAACCTGTGCGCTATCCATGCCA
>MK332873_6258_S_scyphus_sigma
GGGCATACACGACGTCCATGGCTGTGACGGTTTTCCTCTTGGCGTGCTCGGTGTAGGTGA
CGGCATCGCGAATAACGTTCTCGAGGAAGACTTTGAGAACCCCTCTGGTTTCTTCGTAGA
TGAGACCTGAGATGCGCTTGACACCACCTCTGCGAGCCAGACGCCTGATTGCGGGTTTGG
TGATGCCCTGAATGTTATCACGCAACACCTTACGGTGGCGCTTAGCGCCTCCTTTGCCGA
GACCTTTACCGCCTTTCCCTCTGCCAGACATGTCAGAGT---------------------
---------TGATCGAATGTGTGTGAGAATTACCGCAGTGCCCCGGCAGCTCTATTTGTA
GGGAACACGGACAGGAGTTCACGCAAGATGGCGAATCTGAATCAGCCAATGAAAGGACCG
ACCTTCCGAGTAGTCTATTTTATCGCGAGCG-GCGGGGTGGGACTTGAAAAAA---CACA
ACCTCCCCGCTGATG--------------------------TTGGTGTGTGTG-------
---------------------------------------------------CGCGCGCGA
ATGTGTTCTTTTCTGGTTGTTG---TTGTTGTTGTT---TTGGTCGCTAAGCGCATATTC
TGTT-----TCATCAGTTT-CTTATTAGGTGGAC------ATTGCCGCAAACATTTAATA
AAAAAA---------------GCGACGGTGGAGAATTTTTCAAGGTTTGTTAGCGGTAAG
GGCCAGCCGCTGGCTAGCCCGCCAATGAGATCGAGGCGGGCAGCTTTTCTTCCAATCGAA
AAGTTCCGCGGATTGCTTTAAAAATGAACGGCAGGG-TTTGAACCGCTTT----AACTTG
TCAATCGTCAC-------------------------------GATGGCCCGAACTAAACA
GACCGCTCGCAAATCTACCGGAGGCAAGGCCCCGCGCAAGCAGCTGGCCACCAAGGCAGC
CAGGAAATCGGCACCCGCCACCGGCGGTGTCAAAAAGCCACATCGTTACAGGCCTGGCAC
AGTTGCTCTTCGAGAGATTCGTCGTTACCAGAAAAGCACTGAGCTACTGATCCGAAAGCT
GCCCTTCCAGCGCTTGGTTCGAGAGATCGCGCAAGACTTCAAGACCGACCTTCGCTTCCA
GAGCTCAGCCGTCATGGCCCTGCAGGAGGCTAGCGAGGCATACCTCGTTGGTCTGTTTGA
AGACACCAACCTGTGCGCTATCCATGCCA
>MK332874_6259_S_scyphus_sigma
GGGCATACACGACGTCCATGGCTGTGACGGTTTTCCTCTTGGCGTGCTCGGTGTAGGTGA
CGGCATCGCGAATAACGTTCTCGAGGAAGACTTTGAGAACCCCTCTGGTTTCTTCGTAGA
TGAGACCTGAGATGCGCTTGACACCACCTCTGCGAGCCAGACGCCTGATTGCGGGTTTGG
TGATGCCCTGGATGTTATCACGCAACACCTTACGGTGGCGCTTAGCGCCTCCTTTGCCGA
GACCTTTACCGCCTTTCCCTCTGCCAGACATTTCAGAGT---------------------
---------TGATCGAATGTGTGTGAGAATTACCGCAGTGCCCCGGCAGCTCTATTTGTA
GGGAACACGGACAGGAGTTCACGCAAGATGGCGAATCTAAATCAGCCAATGAAAGGACCG
ACCTTCCGAGTAGTCTATTTTATCGCGAGCG-GCGGGGTGGGACTTGAAAAAAAAACACA
ACCTCCCCGCTGATG--------------------------TTGGTGTGTGTGTGT----
----------------------------------------------------GCGCGCGA
ATGTGTTCTTTTCTGGTTGTTG---TTGTTGTTGTTGTTTTGGTCGCTAAGCGCATATTC
TGTT-----TCATCAGTTT-CTTACTAGGTGGAC------ATTGCCGCAAACATTCAATA
AAAAAAA--------------GCGACGGTGGAGAATTTTTCAAGGTTTGTTAGCGGTAAG
GGCCAGCCGCTGGCTAGCCCGCCAATGAGATAGAGGCGGGCAGCTTTTCTTCCAATCGAA
AAGTTCCGCGGATTGCTTTAAAA-TGAACGGCAGGG-TTTGAACCGCTTTAATTAACTTG
TCAATCGTCAC-------------------------------GATGGCCCGTACTAAACA
GACCGCTCGCAAATCTACCGGAGGCAAGGCCCCGCGCAAGCAGCTGGCCACCAAGGCAGC
CAGGAAATCGGCACCCGCCACCGGCGGTGTCAAAAAGCCACATCGTTACAGGCCTGGCAC
AGTTGCTCTTCGAGAGATTCGTCGTTACCAGAAAAGCACTGAGCTACTGATCCGAAAGCT
GCCCTTCCAGCGCTTGGTTCGAGAGATCGCGCAAGACTTCAAGACCGACCTTCGCTTCCA
GAGCTCAGCCGTCATGGCCCTGCAGGAGGCTAGCGAGGCATACCTCGTTGGTCTGTTTGA
AGACACCAACCTGTGCGCTATCCATGCCA
>MK332875_6577c_Sp_doliolum
GGGCATACACTACGTCCATGGCTGTGACAGTTTTCCTCTTGGCGTGCTCGGTGTAGGTGA
CTGCATCGCGAATAACGTTCTCGAGGAAGACCTTGAGGACCCCTCTGGTTTCTTCATAGA
TGAGACCTGAAATGCGCTTGACACCACCTCTGCGAGCCAGACGCCTGATTGCGGGTTTGG
TGATGCCCTGGATGTTATCACGCAACACCTTGCGGTGACGCTCAGCGCCTCCTTTGCCGA
GCCCTTTACCACCTTTGCCTCTGCCAGACATTTCAAAGT---------------------
---------TGATCGGATGTGTGTGAGAAATACTGCAGTGCCCCGGCAGCTCTTTTTGTA
GGGGACACGGGCAGAAGTTCACGCAAGATGGCGCATCCAAAACAGCCAATGAAAGGACCG
ACCTTCAGAGTAGTCTATTTTATCGCGTGCCTGTGGGGTGGGACTTGGAGAAA---CACA
ATCTCCCCGCTGTTTTTTTTTT-------------------TGGGTGCGTGTGTGTGCGT
GTGTGTGTGTGTG------------------------------------------AGTGT
GTGTGTTCTTTTCTTGTTGTTG---TT------------TTGGTCGCTAAGCGCACATTC
TGTT-----TCATTATTTT-CTTATTAGGTGGAC------ATCGCCGCAAAACTAAAGGC
TCCATTTAATAACAAA----CGCGACAGTGGAGAATTTTTCA------------------
-----GCCG---------CCGCCAATGAGATCAAGGCGGGCAGCTTTTCTTCCAATCAAA
AAGTTCCGCGGATTGCTTTAAAATGAAAAGGCAGGG-TTTGAACAGCTTT----AACTTT
ACAGTCGTCACC------------------------------AATGGCCCGAACTAAGCA
GACCGCTCGCAAATCAACCGGAGGGAAGGCCCCGCGTAAGCAGCTGGCCACCAAGGCAGC
CAGGAAATCGGCACCCGCCACCGGCGGTGTCAAAAAGCCACATCGTTACAGGCCTGGCAC
AGTTGCTCTTCGAGAAATTCGTCGTTACCAGAAAAGCACCGAGCTACTGATCCGAAAGCT
GCCTTTCCAGCGCTTGGTTCGAGAGATTGCGCAAGACTTCAAGACCGATCTTCGCTTCCA
GAGCTCAGCCGTCATGGCCCTGCAGGAGGCTAGCGAGGCATACCTCGTTGGTCTATTTGA
AGACACCAATTTGTGCGCCATCCATGCCA
>MK332876_6581c_Sp_doliolum
GGGCATACACTACGTCCATGGCTGTGACAGTTTTCCTCTTGGCGTGCTCGGTGTAGGTGA
CTGCATCGCGAATAACGTTCTCGAGGAAGACCTTGAGGACCCCTCTGGTTTCTTCATAGA
TGAGACCTGAAATGCGCTTGACACCACCTCTGCGAGCCAGACGCCTGATTGCGGGTTTGG
TGATGCCCTGGATGTTATCACGCAACACCTTGCGGTGACGCTTAGCGCCTCCTTTGCCGA
GCCCTTTACCACCTTTGCCTCTGCCAGACATTTCAAAGT---------------------
---------TGATCGGATGTGTGTGAGAAATACTGCAGTGCCCCGGCAGCTCTTTTTGTA
GGGGACACGGGCAGAAGTTCACGCAAGATGGCGCATCCAAAACAGCCAATGAAAGGACCG
ACCTTCAGAGTAGTCTATTTTATCGCGTGCCTGTGGGGTGGGACTTGGAGAAA---CACA
ATCTCCCCGCTGTTTTTTTTTT------------------TTGGGTGCGTGTGTGTGCGT
GTGTGTGTGTGTGTG----------------------------------------AGTGT
GTGTGTTCTTTTCTTGTTGTTG---TT------------TTGGTCGCTAAGCGCACATTC
TGTT-----TCATTATTTT-CTTATTAGGTGGAC------ATCGCCGCAAAACTAAAGGC
TCCATTTAATAACAAA----CGCGACAGTGGAGAATTTTTCA------------------
-----GCCG---------CCGCCAATGAGATCAAGGCGGGCAGCTTTTCTTCCAATCAAA
AAGTTCCGCGGATTGCTTTAAAATGAAAAGGCAGGG-TTTGAACAGCTTT----AACTTT
ACAGTCGTCACC------------------------------AATGGCCCGAACTAAGCA
GACCGCTCGCAAATCAACCGGAGGGAAGGCCCCGCGTAAGCAGCTGGCCACCAAGGCAGC
CAGGAAATCGGCACCCGCCACCGGCGGTGTCAAAAAGCCACATCGTTACAGGCCTGGCAC
AGTTGCTCTTCGAGAAATTCGTCGTTACCAGAAAAGCACCGAGCTACTGATCCGAAAGCT
GCCTTTCCAGCGCTTGGTTCGAGAGATTGCGCAAGACTTCAAGACCGATCTTCGCTTCCA
GAGCTCAGCCGTCATGGCCCTGCAGGAGGCTAGCGAGGCATACCTCGTTGGTCTATTTGA
AGACACCAATTTGTGCGCCATCCATGCCA
>KY512725_6588c_Sp_doliolum
GGGCATACACTACGTCCATGGCTGTGACAGTTTTCCTCTTGGCGTGCTCGGTGTAGGTGA
CTGCATCGCGAATAACGTTCTCGAGGAAGACCTTGAGGACCCCTCTGGTTTCTTCATAGA
TGAGACCTGAAATGCGCTTGACACCACCTCTGCGAGCCAGACGCCTGATTGCGGGTTTGG
TAATGCCCTGGATGTTATCACGCAACACCTTGCGGTGACGCTTAGCGCCTCCTTTGCCGA
GCCCTTTACCACCTTTGCCTCTGCCAGACATTTCAAACT---------------------
---------TGATCGGATGTGTGTGAGAAATACTGCAGTGCCCCGGCAGCTCTATTTGTA
GGGGACACGGGCAGAAGTTCACGCAAGATGGCGCATCTAAAACAGCCAATGAAAGGACCG
ACCTTCAGAGTAGTCTATTTTATCGCGTGCCTGTGGGGTGGGACTTGGAGAAA---CACA
ATCTCCCCGCTGTTTTTTTTTTTTTTTTTTTTTTTGGTGTGTGTGTGTGTGAGTG-----
---------------------------------------------------------TGT
GTGTGTTCTTCTCTTGTTGTTG---TT------------TTGGTCGCTAAGCGCACATTC
TGTTCCATTTCATTATTTT-CTTCTTAGGTGGAC------ACCGCCGCAAAACTACAGGC
TCCATTTAATAAAAA-----CGCGACAGGGGAACATTTTTGAAAGTTT--------TGTT
AGCTTGCCGT---CTAGCCCGCCAATGAGATCAAGGTGGGCAGCTTTTCTTCCAATCAAA
AAGTTCCGCGGATTGTTTTAAAATGAAAAGGCAGGG-TTTGAACAGCTTT----AACTTT
TCAGTCGT---------------------------CGTCGCCGATGGCCCGAACTAAGCA
GACCGCTCGCAAATCTACCGGAGGGAAGGCCCCGCGTAAGCAGCTGGCCACCAAGGCAGC
CAGGAAATCGGCACCCGCCACCGGCGGTGTCAAAAAGCCACATCGTTACAGGCCTGGCAC
AGTTGCTCTTCGAGAAATTCGTCGTTACCAGAAAAGCACTGAGCTACTGATCCGAAAGCT
GCCTTTCCAGCGCTTGGTTCGAGAGATTGCGCAAGACTTCAAGACCGATCTTCGCTTCCA
GAGCTCAGCCGTCATGGCCCTGCAGGAGGCTAGCGAGGCATACCTCGTTGGTCTATTTGA
AGACACCAATTTGTGCGCCATCCATGCCA
>MK332877_6593c_Sp_doliolum
GGGCATACACTACGTCCATGGCTGTGACAGTTTTCCTCTTGGCGTGCTCGGTGTAGGTGA
CTGCATCGCGAATAACGTTCTCGAGGAAGACCTTGAGGACCCCTCTGGTTTCTTCATAGA
TGAGACCTGAAATGCGCTTGACACCACCTCTGCGAGCCAGACGCCTGATTGCGGGTTTGG
TGATGCCCTGGATGTTATCACGCAACACCTTGCGGTGACGCTTAGCGCCTCCTTTGCCGA
GCCCTTTACCACCTTTGCCTCTGCCAGACATTTCAAAGT---------------------
---------TGATCGGATGTGTGTGAGAAGTACTGCAGTGCCCCGGCAGCTCTATTTGTA
GGGGACACGGGCAGAAGTTCACGCAAGATGGCGCATCCAAAACAGCCAATGAAAGGACCG
ACCTTCAGATTAATCTATTTTATCGCGTGCCTGTGGGGTGGGACTTGGAGAAA---CACA
ATCTCCCCGCTGTTGTTTTTTT-------------------TGGGTGCGTGAGTG-----
-----------------------------------------------------------T
GTGTGTTCTTTTCTTGTTGTTG---TT------------TTGGTCGCTAAGCGCACATTC
TGTT-----TCATTATTTT-CTTATTAGGTGGAC------ATCGCCGCAAAACTACAGGC
TCCATTTAATAAAAA-----CGCGACAGGGGAACATTTTTGAAAGTTT--------TGTT
AGCGTGCCGT---CTAGCCCGCCAATGAGATCAAGGCGGGCAGCTTTTCTTCCAATCAAA
AAGTTCCGCGGATTGCTTTAAAATGAAAAGGCAGGG-TTTGAACAGCTTT----AACATT
TCAGTCGT---------------------------CGTCGCCGATGGCCCGAACTAAGCA
GACCGCTCGCAAATCTACCGGAGGGAAGGCCCCGCGTAAGCAGCTGGCCACCAAGGCAGC
CAGGAAATCGGCACCCGCCACCGGCGGTGTCAAAAAGCCACATCGTTACAGGCCTGGCAC
AGTTGCTCTTCGAGAAATTCGTCGTTACCAGAAAAGCACTGAGCTACTGATCCGAAAGCT
GCCTTTCCAGCGCTTGGTTCGAGAGATTGCGCAAGACTTCAAGACCGATCTTCGCTTCCA
GAGCTCAGCCGTCATGGCCCTGCAGGAGGCTAGCGAGGCATACCTCGTTGGTCTATTTGA
AGACACCAATTTGTGCGCCATCCATGCCA
>MK332878_6594_S_nordsiecki
GGGCATACACTACGTCCATGGCTGTGACGGTTTTCCTCTTGGCGTGCTCGGTGTAGGTGA
CGGCATCGCGAATAACATTCTCGAGGAAGACCTTGAGAACCCCTCTGGTTTCTTCATAGA
TGAGACCTGAGATGCGCTTGACACCACCTCTGCGAGCCAGACGCCTGATTGCGGGTTTGG
TGATGCCCTGGATGTTATCACGCAACACCTTACGGTGGCGCTTAGCGCCTCCTTTGCCGA
GACCTTTACCGCCCTTGCCTCTGCCAGACATTTCAAAGT---------------------
---------TGATCGAACGTGTGTGAGAAATACCGCAGTGCCGCGGCAGCTCTATTTGTA
GGGAACACGGGCAGGAGTTCACGCAAGATGGCAAATCTGAAACCGCCAATGAAAAGACCG
ATCTTCCGAGTAGTCTATTTTATCGCGAGCG-GCAGGGTGGGACTTGAAGAAA---CACG
ACCTCCCCGCTGTTG--------------------------TTGGTGTGTGTGT------
--------------------------------------------------GCGCGCGCGA
GTGTGTTCTTTTCTGGTTGTTG---TTGTTGTT------TTGGTCGCTAAGGGCATATTC
TGTT-----TCATCAGTTT-CTTATTAGGTGGAC------ATTGCCGCAAACATTTAATA
AAAAAAAAA------------GCGACGGTGGAGAATTTTTCAAGGTTTGTTAGCGGTACG
GGCCAGCCGCTGGCTAGTCCGCCAATGAGATCGAGGCGGGCAGCTTTTCTTCCAATCGAA
AAGTTCCGCGGATTGCTTTAAAA-TGAACGGCAGGA-TTTGAACCGCTTT----AACTTG
TCAATCG-------------------------------TCACGATGGCCCGTACTAAACA
GACCGCTCGCAAATCTACCGGAGGCAAGGCCCCGCGCAAGCAGCTGGCCACCAAGGCAGC
CAGGAAATCGGCACCCGCCACCGGCGGTGTCAAAAAGCCACATCGTTACAGGCCTGGCAC
AGTTGCTCTTCGAGAGATTCGTCGTTACCAGAAAAGCACTGAGCTACTGATCCGAAAGCT
GCCTTTCCAGCGTTTGGTTCGAGAGATCGCGCAAGACTTCAAGACCGATCTTCGCTTCCA
GAGCTCAGCCGTCATGGCCCTGCAGGAGGCTAGCGAGGCATACCTCGTTGGTCTGTTTGA
AGACACCAACCTGTGCGCTATCCATGCCA
>MK332879_6595_S_nordsiecki
GGGCATACACTACGTCCATGGCTGTGACGGTTTTCCTCTTGGCGTGCTCGGTGTAGGTGA
CGGCATCGCGAATAACATTCTCGAGGAAGACCTTGAGAACCCCTCTGGTTTCTTCATAGA
TGAGACCTGAGATGCGCTTGACACCACCTCTGCGAGCCAGACGCCTGATTGCGGGTTTGG
TGATGCCCTGGATGTTATCACGCAACACCTTACGGTGGCGCTTAGCGCCTCCTTTGCCGA
GACCTTTACCGCCCTTGCCTCTGCCAGACATTTCAAAGT---------------------
---------TGATCGAACGTGTGTGAGAAATACCGCAGTGCCGCGGCAGCTCTATTTGTA
GGGAACACGGGCAGGAGTTCACGCAAGATGGCAAATCTGAAACCGCCAATGAAAAGACCG
ATCTTCCGAGTAGTCTATTTTATCGCGAGCG-GCAGGGTGGGACTTGAAGAAA---CACG
ACCTCCCCGCTGTTG--------------------------TTGGTGTGTGTGT------
--------------------------------------------------GCGCGCGCGA
GTGTGTTCTTTTCTGGTTGTTG---TTGTTGTT------TTGGTCGCTAAGGGCATATTC
TGTT-----TCATCAGTTT-CTTATTAGGTGGAC------ATTGCCGCAAACATTTAATA
AAAAAAAAA------------GCGACGGTGGAGAATTTTTCAAGGTTTGTTAGCGGTACG
GGCCAGCCGCTGGCTAGTCCGCCAATGAGATCGAGGCGGGCAGCTTTTCTTCCAATCGAA
AAGTTCCGCGGATTGCTTTAAAA-TGAACGGCAGGA-TTTGAACCGCTTT----AACTTG
TCAATCG-------------------------------TCACGATGGCCCGTACTAAACA
GACCGCTCGCAAATCTACCGGAGGCAAGGCCCCGCGCAAGCAGCTGGCCACCAAGGCAGC
CAGGAAATCGGCACCCGCCACCGGCGGTGTCAAAAAGCCACATCGTTACAGGCCTGGCAC
AGTTGCTCTTCGAGAGATTCGTCGTTACCAGAAAAGCACTGAGCTACTGATCCGAAAGCT
GCCTTTCCAGCGTTTGGTTCGAGAGATCGCGCAAGACTTCAAGACCGATCTTCGCTTCCA
GAGCTCAGCCGTCATGGCCCTGCAGGAGGCTAGCGAGGCATACCTCGTTGGTCTGTTTGA
AGACACCAACCTGTGCGCTATCCATGCCA
>MK332880_6599c1_S_scyphus_lycaonica
GGGCATACACGACGTCCATGGCTGTGACGGTTTTCCTCTTGGCGTGCTCGGTGTAGGTGA
CGGCATCGCGAATAACGTTCTCGAGGAAGACTTTGAGAACCCCTCTGGTTTCTTCGTAGA
TGAGACCTGAGATGCGCTTGACACCACCTCTGCGAGCCAGACGCCTGATTGCGGGTTTGG
TGATGCCCTGAATGTTATCACGCAACACCTTACGGTGGCGCTTAGCGCCTCCTTTGCCGA
GACCTTTTCCGCCTTTCCCTCTGCCAGACATGTCAGAGT---------------------
---------TGATCGAATGTGTGTGAGAATTACCGCAGTGCCCCGGCAGCTCTATTTGTA
GGGAACACGGACAGGAGTTCACGCAAGATGGCGAATCTGAATCAGCCAATGAAAGGTCCG
ACCTTCCGAGTAGTCTATTTCATCGCGAGCG-GCGGGGTGGGACTTGAAAAAA---CACA
ACCTCCCCGCTGATG--------------------------TTGGTGTGTGTGTGTGTGT
G--------------------------------------------------CGCGTGCGA
ATGTGTTCTTTTCTGGTTGTTG---TTGTTG---TT---TTGGTCGCTAAGCGCATATTC
TGTT-----TCATCAGTTT-CTTATTAGGTGGAC------ATTGCCGCAAACATTTAATA
AAAAAA---------------GCGACGGTGGAGAATTTTTCAAGGTTTGTTAGCGGTAAG
GGCCAGCCGCTGGCTAGCCCGCCAATGAGATCGAGGCGGGCAGCTTTTCTTCCAATCGAA
AAGTTCCGCGGATTGCTTTAAAAATGAACGGCAGGG-TTTGAACCGCTTT----AACTTG
TCAATCGTCAC-------------------------------GATGGCCCGAACTAAACA
GACCGCTCGCAAATCTACCGGAGGCAAGGCCCCGCGCAAGCAGCTGGCCACCAAGGCAGC
CAGGAAATCGGCACCCGCCACCGGCGGTGTCAAAAAGCCACATCGTTACAGGCCTGGCAC
AGTTGCTCTTCGAGAGATTCGTCGTTACCAGAAAAGCACTGAGCTACTGATCCGAAAGCT
GCCCTTCCAGCGCTTGGTTCGAGAGATCGCGCAAGACTTCAAGACCGACCTTCGCTTCCA
GAGCTCAGCCGTCATGGCCCTGCAGGAGGCTAGCGAGGCATACCTCGTTGGTCTGTTTGA
AGACACCAACCTGTGCGCTATCCATGCCA
>MK332881_6599c2_S_scyphus_lycaonica
GGGCATACACTACGTCCATGGCTGTGACGGTTTTCCTCTTGGCGTGCTCGGTGTAGGTGA
CTGCATCGCGAATAACGTTCTCGAGGAAGACCTTGAGAACCCCTCTGGTTTCTTCATAGA
TGAGACCTGAGATGCGCTTGACACCACCTCTGCGAGCCAGACGCCTGATTGCGGGTTTGG
TGATGCCCTGGATGTTATCACGCAACACCTTACGGTGGCGCTTAGCGCCTCCTTTGCCGA
GACCTTTACCACCTTTGCCTCTGCCAGACATTTCAAAGTGTTTATTATAAAAATGTACCT
GTATACACTTGATCGAATGTGTGTGAGAAATACCGCAGTGCCCCGGCAGCTCTATTTGTA
GGGAACACGGGCAGGAGTTCACGCAAGATGGCGAATCTGAAACAGCCAATGAAAGGACCG
ACCTTCCGAGTAGTCTATTTTATCGCGAGCG-GCGGGGTGGGACTTGAAGAAA---CACG
ACCTCCCCGCTGTTG--------------------------TTGGTATGTGTGTGTG---
-----------------------------------------------------CGCGCGA
GTGTGTTCTTTTCTGGTTGTTG---TTGTCGTTGTTGTTTTGGTCGCTAAGGGCATATTC
TGTT-----TCATCAGTTT-CTTATTAGGTGGAC------ATTGCCGCAAACATTTAATT
TAAAAAAAA------------GCGACGGTGGAGAATTTTTCAAGGTTTGG----------
---CCGCCGCTGGCTAGCCCGCCAATGAGATCGAGGCGGGCAGCTTTTCTTCCAATCGAA
AAGTTCCGCGGATTGCTTTAAAAATGAACGGCAGGG-TTTGAACCGCTTT----AACTTG
TCA--------------------------------------CGATGGCCCGTACTAAACA
GACCGCTCGCAAATCTACCGGAGGCAAGGCCCCGCGCAAGCAGCTGGCCACCAAGGCAGC
CAGGAAATCGGCACCCGCCACCGGCGGTGTCAAAAAGCCACATCGTTACAGGCCTGGCAC
AGTTGCTCTTCGAGAGATTCGTCGTTACCAGAAAAGCACTGAGCTACTGATCCGAAAGCT
GCCCTTCCAGCGCTTGGTTCGAGAGATCGCGCAAGACTTCAAGACCGATCTTCGCTTCCA
GAGCTCAGCCGTCATGGCCCTGCAGGAGGCTAGCGAGGCATACCTCGTTGGTCTGTTTGA
AGACACCAACCTGTGCGCTATCCATGCCA
>MK332882_6600c1_S_scyphus_lycaonica
GGGCATACACTACGTCCATGGCTGTGACGGTTTTCCTCTTGGCGTGCTCGGTGTAGGTGA
CTGCATCGCGAATAACGTTCTCGAGGAAGACCTTGAGAACCCCTCTGGTTTCTTCATAGA
TGAGACCTGAGATGCGCTTGACACCACCTCTGCGAGCCAGACGCCTGATTGCGGGTTTGG
TGATGCCCTGGATGTTATCACGCAACACCTTACGGTGGCGCTTAGCGCCTCCTTTGCCGA
GACCTTTACCACCTTTGCCTCTGCCAGACATTTCAAAGTGTTTATTATAAAAATGTACCT
GTATACACTTGATCGAATGTGTGTGAGAAATACCGCAGTGCCCCGGCAGCTCTATTTGTA
GGGAACACGGGCAGGAGTTCACGCAAGATGGCGAATCTGAAACAGCCAATGAAAGGACCG
ACCTTCCGAGTAGTCTATTTTATCGCGAGCG-GCGGGGTGGGACTTGAAGAAA---CACG
ACCTCCCCGCTGTTG--------------------------TTGGTATGTGTGTGTG---
-----------------------------------------------------CGCGCGA
GTGTGTTCTTTTCTGGTTGTTG---TTGTCGTTGTTGTTTTGGTCGCTAAGGGCATATTC
TGTT-----TCATCAGTTT-CTTATTAGGTGGAC------ATTGCCGCAAACATTTAATT
TAAAAAAAA------------GCGACGGTGGAGAATTTTTCAAGGTTTGTTAGCGGTAAG
GGCCAGCCGCTGGCTAGCCCGCCAATGAGATCGAGGCGGGCAGCTTTTCTTCCAATCGAA
AAGTTCCGCGGATTGCTTTAAAA-TGAACGGCAGGG-TTTGAACCGCTTT----AACTTG
TCA-------------------------------------CCGATGGCCCGTACTAAACA
GACCGCTCGCAAATCTACCGGAGGCAAGGCCCCGCGCAAGCAGCTGGCCACCAAGGCAGC
CAGGAAATCGGCACCCGCCACCGGCGGTGTCAAAAAGCCACATCGTTACAGGCCTGGCAC
AGTTGCTCTTCGAGAGATTCGTCGTTACCAGAAAAGCACTGAGCTACTGATCCGAAAGCT
GCCCTTCCAGCGCTTGGTTCGAGAGATCGCGCAAGACTTCAAGACCGACCTTCGCTTCCA
GAGCTCAGCCGTCATGGCCCTGCAGGAGGCTAGCGAGGCATACCTCGTTGGTCTGTTTGA
AGACACCAACCTGTGCGCTATCCATGCCA
>MK332883_6600c2_S_scyphus_lycaonica
GGGCATACACGACGTCCATGGCTGTGACGGTTTTCCTCTTGGCGTGCTCGGTGTAGGTGA
CGGCATCGCGAATAACGTTCTCGAGGAAGACTTTGAGAACCCCTCTGGTTTCTTCGTAGA
TGAGACCTGAGATGCGCTTGACACCACCTCTGCGAGCCAGACGCCTGATTGCGGGTTTGG
TGATGCCCTGAATGTTATCACGCAACACCTTACGGTGGCGCTTAGCGCCTCCTTTGCCGA
GACCTTTTCCGCCTTTCCCTCTGCCAGACATGTCAGAGT---------------------
---------TGATCGAATGTGTGTGAGAATTACCGCAGTGCCCCGGCAGCTCTATTTGTA
GGGAACACGGACAGGAGTTCACGCAAGATGGCGAATCTGAATCAGCCAATGAAAGGTCCG
ACCTTCCGAGTAGTCTATTTCATCGCGAGCG-GCGGGGTGGGACTTGAAAAAA---CACA
ACCTCCCCGCTGATG--------------------------TTGGTGTGTGTGTG-----
---------------------------------------------------CGCGTGCGA
ATGTGTTCTTTTCTGGTTGTTG---TTGTTG---TT---TTGGTCGCTAAGCGCATATTC
TGTT-----TCATCAGTTT-CTTATTAGGTGGAC------ATTGCCGCAAACATTTAATA
AAAAAA---------------GCGACGGTGGAGAATTTTTCAAGGTTTGTTAGCGGTAAG
GGCCAGCCGCTGGCTAGCCCGCCAATGAGATCGAGGCGGGCAGCTTTTCTTCCAATCGAA
AAGTTCCGCGGATTGCTTTAAAA-TGAACGGCAGGG-TTTGAACCGCTTT----AACTTG
TCAC------C-------------------------------GATGGCCCGTACTAAACA
GACCGCTCGCAAATCTACCGGAGGCAAGGCCCCGCGCAAGCAGCTGGCCACCAAGGCAGC
CAGGAAATCGGCACCCGCCACCGGCGGTGTCAAAAAGCCACATCGTTACAGGCCTGGCAC
AGTTGCTCTTCGAGAGATTCGTCGTTACCAGAAAAGCACTGAGCTACTGATCCGAAAGCT
GCCCTTCCAGCGCTTGGTTCGAGAGATCGCGCAAGACTTCAAGACCGATCTTCGCTTCCA
GAGCTCAGCCGTCATGGCCCTGCAGGAGGCTAGCGAGGCATACCTCGTTGGTCTGTTTGA
AGACACCAACCTGTGCGCTATCCATGCCA
>MK332884_6608_S_contraria
GGGCATACACGACGTCCATGGCTGTGACGGTTTTCCTCTTGGCGTGCTCGGTGTAGGTGA
CGGCATCGCGAATAACATTCTCGAGGAAGACTTTGAGAACCCCTCTGGTTTCTTCGTAGA
TGAGACCTGAGATGCGCTTGACACCACCTCTGCGAGCCAGACGCCTGATTGCGGGTTTGG
TGATGCCCTGGATGTTATCACGCAACACCTTACGGTGGCGCTTAGCTCCTCCTTTGCCGA
GACCTTTACCGCCTTTCCCTCTGCCAGACATTTCAGAGT---------------------
---------TGATCGAATGTGTGTGAGAATTACCGCAGTGCCCCGGCAGCTCTATTTGTA
GGGAACACGGACAGGAGTTCACGCAAGATGGCGAATCTGAATCAGCCAATGACAGGACCG
ACCTTCCAAGTAGTCTATTTTATCGCGAGCG-GCGGGGTGGGACTTGAAAAAA---CACA
ACAACAACAACAACA------------------------TGTTGGTGTGTGTGTGTGTGT
------------------------------------------------GCGCGCGCGCGA
ATGTGTTCTTTTCTGGTTGTTG------TTGTTGTT---TTGGTCGCTAAGCGCATATTC
TGTT-----TCATCAGTTT-CTTATTAGGTGGAC------ATTGCCGCAAACATTTAATA
AAAAAA---------------GCGACGGTGGAGAATTTTTCAAGGTTTGTTAGCGGTAAG
GGCCAGCCGCTGGCTAGCCCGCCAATGAGATCGAGGCGGGCAGCTTTTCTTCCAATCGAA
AAGTTCCGCGGATTGCTTTAAAA-TGAACGGCAGGG-TTTGAACCGCTTTT--TAACTTG
TCAATCGTCAC-------------------------------GATGGCCCGTACTAAACA
GACCGCTCGCAAATCTACCGGAGGCAAGGCCCCGCGCAAGCAGCTGGCCACCAAGGCAGC
CAGGAAATCGGCACCCGCCACCGGCGGTGTCAAAAAGCCACATCGTTACAGGCCTGGCAC
AGTTGCTCTTCGGGAGATTCGTCGTTACCAGAAAAGCACTGAGCTACTGATCCGAAAGCT
GCCCTTCCAGCGCTTGGTTCGAGAGATCGCGCAAGACTTCAAGACCGACCTTCGCTTCCA
GAGCTCAGCCGTCATGGCCCTGCAGGAGGCTAGCGAGGCATACCTCGTTGGTCTGTTTGA
AGACACCAACCTGTGCGCTATCCATGCCA
>MK332885_6610_S_contraria
GGGCATACACGACGTCCATGGCTGTGACGGTTTTCCTCTTGGCGTGCTCGGTGTAGGTGA
CGGCATCGCGAATAACATTCTCGAGGAAGACTTTGAGAACCCCTCTGGTTTCTTCGTAGA
TGAGACCTGAGATGCGCTTGACACCACCTCTGCGAGCCAGACGCCTGATTGCGGGTTTGG
TGATGCCCTGGATGTTATCACGCAACACCTTACGGTGGCGCTTAGCTCCTCCTTTGCCGA
GACCTTTACCGCCTTTCCCTCTGCCAGACATTTCAGAGT---------------------
---------TGATCGAATGTGTGTGAGAATTACCGCAGTGCCCCGGCAGCTCTATTTGTA
GGGAACACGGACAGGAGTTCACGCAAGATGGCGAATCTGAATCAGCCAATGACAGGACCG
ACCTTCCAAGTAGTCTATTTTATCGCGAGCG-GCGGGGTGGGACTTGAAAAAA---CACA
ACAACAACAACAACA------------------------TGTTGGTGTGTGTGTGTGTGT
------------------------------------------------GCGCGCGCGCGA
ATGTGTTCTTTTCTGGTTGTTG------TTGTTGTT---TTGGTCGCTAAGCGCATATTC
TGTT-----TCATCAGTTT-CTTATTAGGTGGAC------ATTGCCGCAAACATTTAATA
AAAAAA---------------GCGACGGTGGAGAATTTTTCAAGGTTTGTTAGCGGTAAG
GGCCAGCCGCTGGCTAGCCCGCCAATGAGATCGAGGCGGGCAGCTTTTCTTCCAATCGAA
AAGTTCCGCGGATTGCTTTAAAA-TGAACGGCAGGG-TTTGAACCGCTTTT--TAACTTG
TCAATCGTCAC-------------------------------GATGGCCCGTACTAAACA
GACCGCTCGCAAATCTACCGGAGGCAAGGCCCCGCGCAAGCAGCTGGCCACCAAGGCAGC
CAGGAAATCGGCACCCGCCACCGGCGGTGTCAAAAAGCCACATCGTTACAGGCCTGGCAC
AGTTGCTCTTCGGGAGATTCGTCGTTACCAGAAAAGCACTGAGCTACTGATCCGAAAGCT
GCCCTTCCAGCGCTTGGTTCGAGAGATCGCGCAAGACTTCAAGACCGACCTTCGCTTCCA
GAGCTCAGCCGTCATGGCCCTGCAGGAGGCTAGCGAGGCATACCTCGTTGGTCTGTTTGA
AGACACCAACCTGTGCGCTATCCATGCCA
>MK332886_6613_S_trapezensis
GGGCATACACGACGTCCATGGCTGTGACGGTTTTCCTCTTGGCGTGCTCGGTGTAGGTGA
CGGCATCGCGAATAACGTTCTCGAGGAAGACTTTGAGAACCCCTCTGGTTTCTTCGTAGA
TGAGACCTGAGATGCGCTTGACACCACCTCTGCGAGCCAGACGCCTGATTGCGGGTTTGG
TGATGCCCTGGATGTTATCACGCAACACCTTACGGTGGCGCTTAGCTCCTCCTTTGCCGA
GACCTTTACCGCCTTTCCCTCTGCCAGACATTTCAGAGT---------------------
---------TGATCGAATGTGTGTGAGAATTACCGCAGTGCCCCGGCAGCTCTATTTGTA
GGGAACACGGACAGGAGTTCACGCAAGATGGCGAATCTGAATCAGCCAATGACAGGACCG
ACCTTCCAAGTAGTCTATTTTATCGCGAGCG-GCGGGGTGGGACTTGAAAAAA---CACA
ACAACGACAACAACA------------------------TGTTGGTGTGTGTGTGTGTGT
GTGTG--------------------------------------------CGCGCGCGCGA
ATGTGTTCTTTTCTGGTTGTTG---AAGTTGTTGTTGTCTTGGTCGCTAAGCGCATATTC
TGTT-----TCATCAGTTT-CTTATTAGGTGGAC------ATTGCCGCAAACATTTAATA
AAAAAA---------------GCGACGGTGGAGAATTTTTCAAGGTTTGTTAGCGGTAAG
GGCCAGCCGCTGGCTAGCCCGCCAATGAGATCGAGGCGGGCAGCTTTTCTTCCAATCGAA
AAGTTCCGCGGATTGCTTTAAAA-TGAACGGCAGGG-TTTGAACCGCTTTT--TAACTTG
TCAATCGTCAC-------------------------------GATGGCCCGTACTAAACA
GACCGCTCGCAAATCTACCGGAGGCAAGGCCCCGCGCAAGCAGCTGGCCACCAAGGCAGC
CAGGAAATCGGCACCCGCCACCGGCGGTGTCAAAAAGCCACATCGTTACAGGCCTGGCAC
AGTTGCTCTTCGAGAGATTCGTCGTTACCAGAAAAGCACTGAGCTACTGATCCGAAAGCT
GCCCTTCCAGCGCTTGGTTCGAGAGATCGCGCAAGACTTCAAGACCGACCTTCGCTTCCA
GAGCTCAGCCGTCATGGCCCTACAGGAGGCTAGCGAGGCATACCTCGTTGGTCTGTTTGA
AGACACCAACCTGTGCGCTATCCATGCCA
>MK332887_6614c1_S_trapezensis
GGGCATACACGACGTCCATGGCTGTGACGGTTTTCCTCTTGGCGTGCTCGGTGTAGGTGA
CGGCATCGCGAATAACGTTCTCGAGGAAGACTTTGAGAACCCCTCTGGTTTCTTCGTAGA
TGAGACCTGAGATGCGCTTGACACCACCTCTGCGAGCCAGACGCCTGATTGCGGGTTTGG
TGATGCCCTGGATGTTATCACGCAACACCTTACGGTGGCGCTTAGCTCCTCCTTTGCCGA
GACCTTTACCGCCTTTCCCTCTGCCAGACATTTCAGAGT---------------------
---------TGATCGAATGTGTGTGAGAATTACCGCAGTGCCCCGGCAGCTCTATTTGTA
GGGAACACGGACAGGAGTTCACGCAAGATGGCGAATCTGAATCAGCCAATGACAGGACCG
ACCTTCCAAGTAGTCTATTTTATCGCGAGCG-GCGGGGTGGGACTTGAAAAAA---CACA
ACAACGACAACAACAACA---------------------TGTAGGTGTGTGTGTGTG---
-------------------------------------------------CGCGCGCGCGA
ATGTGTTCTTTTCTGGTTGTTG------TTGTTGTT---TTGGTCGTTAAGCGCATATTC
TGTT-----TCATCAGTTT-CTTATTAGGTGGAC------ATTGCCGCAAACATTTAATA
AAAAAA---------------GCGACGGTGGAGAATTTTTCAAGGTTTGTTAGCGGTAAG
GGCCAGCCGCTGGCTAGCCCGCCAATGAGATCGAGGCGGGCAGCTTTTCTTCCAATCGAA
AAGTTCCGCGGATTGCTTTAAAA-TGAACGGCAGGG-TTTGAACCGCTTTT--TAACTTG
TCAATCGTCAC-------------------------------GATGGCCCGTACTAAACA
GACCGCTCGCAAATCTACCGGAGGCAAGGCCCCGCGCAAGCAGCTGGCCACCAAGGCAGC
CAGGAAATCGGCACCCGCCACCGGCGGTGTCAAAAAGCCACATCGTTACAGGCCTGGCAC
AGTTGCTCTTCGAGAGATTCGTCGTTACCAGAAAAGCACTGAGCTACTGATCCGAAAGCT
GCCCTTCCAGCGCTTGGTTCGAGAGATCGCGCAAGACTTCAAGACCGACCTTCGCTTCCA
GAGCTCAGCCGTCATGGCCCTACAGGAGGCTAGCGAGGCATACCTCGTTGGTCTGTTTGA
AGACACCAACCTGTGCGCTATCCATGCCA
>MK332888_6614c2_S_trapezensis
GGGCATACACGACGTCCATGGCTGTGACGGTTTTCCTCTTGGCGTGCTCGGTGTAGGTGA
CGGCATCGCGAATAACGTTCTCGAGGAAGACTTTGAGAACCCCTCTGGTTTCTTCGTAGA
TGAGACCTGAGATGCGCTTGACACCACCTCTGCGAGCCAGACGCCTGATTGCGGGTTTGG
TGATGCCCTGGATGTTATCACGCAACACCTTACGGTGGCGCTTAGCTCCTCCTTTGCCGA
GACCTTTACCGCCTTTCCCTCTGCCAGACATTTCAGAGT---------------------
---------TGATCGAATGTGTGTGAGAATTACCGCAGTGCCCCGGCAGCTCTATTTGTA
GGGAACACGGACAGGAGTTCACGCAAGATGGCGAATCTGAATCAGCCAATGACAGGACCG
ACCTTCCAAGTAGTCTATTTTATCGCGAGCG-GCGGGGTGGGACTTGAAAAAA---CACA
ACAACGACAACAACA------------------------TGTTGGTGTGTGTGTGTGTGT
GTGTGTGT----------------------------------------GCGCGCGCGCGA
ATGTGTTCTTTTCTGGTTGTTG---AAGTTGTTGTTGTCTTGGTCGCTAAGCGCATATTC
TGTT-----TCATCAGTTT-CTTATTAGGTGGAC------ATTGCCGCAAACATTTAATA
AAAAAA---------------GCGACGGTGGAGAATTTTTCAAGGTTTGTTAGCGGTAAG
GGCCAGCCGCTGGCTAGCCCGCCAATGAGATCGAGGCGGGCAGCTTTTCTTCCAATCGAA
AAGTTCCGCGGATTGCTTTAAAA-TGAACGGCAGGG-TTTGAACCGCTTTT--TAACTTG
TCAATCGTCAC-------------------------------GATGGCCCGTACTAAACA
GACCGCTCGCAAATCTACCGGAGGCAAGGCCCCGCGCAAGCAGCTGGCCACCAAGGCAGC
CAGGAAATCGGCACCCGCCACCGGCGGTGTCAAAAAGCCACATCGTTACAGGCCTGGCAC
AGTTGCTCTTAGAGAGATTCGTCGTTACCAGAAAAGCACTGAGCTACTGATCCGAAAGCT
GCCCTTCCAGCGCTTGGTTCGAGAGATCGCGCAAGACTTCAAGACCGACCTTCGCTTCCA
GAGCTCAGCCGTCATGGCCCTGCAGGAGGCTAGCGAGGCATACCTCGTTGGTCTGTTTGA
AGACACCAACCTGTGCGCTATCCATGCCA
>MK332889_6616c_S_acampsis
GGGCATACACTACGTCCATGGCTGTGACGGTTTTCCTCTTGGCGTGCTCGGTGTAGGTGA
CTGCATCGCGAATAACGTTCTCGAGGAAGACCTTGAGAACCCCTCTGGTTTCTTCATAGA
TGAGACCTGAGATGCGCTTGACACCACCTCTGCGAGCCAGACGCCTGATTGCGGGTTTGG
TGATGCCCTGGATGTTATCACGCAACACCTTTCGGTGGCGCTTAGCGCCTCCTTTGCCGA
GACCTTTACCACCTTTGCCTCTGCCAGACATATCAAAGT---------------------
---------TGATCGAATGTGTGTGAGAAATACCACAGTTCCCCAGCAGCTCTATTTGTA
GGGAACACGGGCAGGAGTTCACGCAAGATGGCGAATCTGAAACAGCCAATGAAAGGACCG
ATCTTCCGAGTAATCTATTTTATCGCGAGCG-GCGGGGTGGGACTTGAAGAAA---CACG
ACCTCCCCGCTGTTG--------------------------TTGGTGTGTGTGT------
--------------------------------------------------GCGCGCGCGA
GTGTGTTCTTTTCTGCTTGTTT---TTGTTGTTGTT---TTTGTCGCTGAGGGCATATTC
GGTT-----TCATCAGTTT-CTTATTAGGTGGAC------ATTGCCGCAAACATTTAATA
AAAAAAAAA----AAAA----GCGACGGTGGAGAATTTTTCAAGGTTTGTTAGCGGTACG
GGCCAGCCGCTGGCTAGCCCGCCAATGAGATCGAGGCGAGCAGCTTTTCTTCCAATCGAA
AAGTTCCGCGGATTGCTTTAAAA-TGAACGGCAGGG-TTTGAACCGCTTT----AACTTG
TCA--------------------------------------CGATGGCCCGTACTAAACA
GACCGCTCGCAAATCTACTGGAGGCAAGGCCCCGCGCAAGCAGCTGGCCACCAAGGCAGC
CAGGAAATCGGCACCCGCCACCGGCGGTGTCAAAAAGCCACATCGTTACAGGCCTGGCAC
AGTTGCTCTTCGAGAGATTCGTCGTTACCAGAAAAGCACTGAGCTACTGATCCGAAAGCT
GCCTTTCCAGCGTTTGGTTCGAGAGATCGCGCAAGACTTCAAGACCGATCTTCGCTTCCA
GAGCTCAGCCGTCATGGCCCTGCAGGAGGCTAGCGAGGCATACCTCGTTGGTCTGTTTGA
AGACACCAACCTGTGCGCTATCCATGCCA
>MK332890_6618c1_S_acampsis
GGGCATACACTACGTCCATGGCTGTGACGGTTTTCCTCTTGGCGTGCTCGGTGTAGGTGA
CTGCATCGCGAATAACGTTCTCGAGGAAGACCTTGAGAACCCCTCTGGTTTCTTCATAGA
TGAGACCTGAGATGCGCTTGACACCACCTCTGCGAGCCAGACGCCTGATTGCGGGTTTGG
TGATGCCCTGGATGTTATCACGCAACACCTTTCGGTGGCGCTTAGCGCCTCCTTTGCCGA
GACCTTTACCACCTTTGCCTCTGCCAGACATATCAAAGT---------------------
---------TGATCGAATGTGTGTGAGAAATACCACAGTTCCCCAGCAGCTCTATTTGTA
GGGAACACGGGCAGGAGTTCACGCAAGATGGCGAATCTGAAACAGCCAATGAAAGGACCG
ATCTTCCGAGTAATCTATTTTATCGCGAGCG-GCGGGGTGGGACTTGAAGAAA---CACG
ACCTCCCCGCTGTTG--------------------------TTGGTGTGTGTGT------
--------------------------------------------------GCGCGCGCGA
GTGTGTTCTTTTCTGGTTGTTT---TTGTTGTTGTT---TTTGTCGCTGAGGGCATATTC
GGTT-----TCATCAGTTT-CTTATTAGGTGGAC------ATTGCCGCAAACATTTAATA
AAAAAAAAA----AAA-----GCGACGGTGGAGAATTTTTCAAGGTTTGTTAGCGGTACG
GGCCAGCCGCTGGCTAGCCCGCCAATGAGATCGAGGCGAGCAGCTTTTCTTCCAATCGAA
AAGTTCCGCGGATTGCTTTAAAA-TGAACGGCAGGG-TTTGAACCGCTTT----AACTTG
TCA--------------------------------------CGATGGCCCGTACTAAACA
GACCGCTCGCAAATCTACTGGAGGCAAGGCCCCGCGCAAGCAGCTGGCCACCAAGGCAGC
CAGGAAATCGGCACCCGCCACCGGCGGTGTCAAAAAGCCACATCGTTACAGGCCTGGCAC
AGTTGCTCTTCGAGAGATTCGTCGTTACCAGAAAAGCACTGAGCTACTGATCCGAAAGCT
GCCTTTCCAGCGTTTGGTTCGAGAGATCGCGCAAGACTTCAAGACCGATCTTCGCTTCCA
GAGCTCAGCCGTCATGGCCCTGCAGGAGGCTAGCGAGGCATACCTCGTTGGTCTGTTTGA
AGACACCAACCTGTGCGCTATCCATGCCA
>MK332891_6618c2_S_acampsis
GGGCATACACTACGTCCATGGCTGTGACGGTTTTCCTCTTGGCGTGCTCGGTGTAGGTGA
CTGCATCGCGAATAACGTTCTCGAGGAAGACCTTGAGAACCCCTCTGGTTTCTTCATAGA
TGAGACCTGAGATGCGCTTGACACCACCTCTGCGAGCCAGACGCCTGATTGCGGGTTTGG
TGATGCCCTGGATGTTATCACGCAACACCTTTCGGTGGCGCTTAGCGCCTCCTTTGCCGA
GACCTTTACCACCTTTGCCTCTGCCAGACATATCAAAGT---------------------
---------TGATCGAATGTGTGTGAGAAATACCACAGTTCCCCAGCAGCTCTATTTGTA
GGGAACACGGGCAGGAGTTCACGCAAGATGGCGAATCTGAAACAGCCAATGAAAGGACCG
ATCTTCCGAGTAATCTATTTTATCGCGAGCG-GCGGGGTGGGACTTGAAGAAA---CACG
ACCTCCCCGCTGTTG--------------------------TTGGTGTGTGTGT------
--------------------------------------------------GCGCGCGCGA
GTGTGTTCTTTTCTGGTTGTTT---TTGTTGTTGTT---TTTGTCGCTGAGGGCATATTC
GGTT-----TCATCAGTTT-CTTATTAGGTGGAC------ATTGCCGCAAACATTTAATA
AAAAAAAAA----AAAAA---GCGACGGTGGAGAATTTTTCAAGGTTTGTTAGCGGTACG
GGCCAGCCGCTGGCTAGCCCGCCAATGAGATCGAGGCGAGCAGCTTTTCTTCCAATCGAA
AAGTTCCGCGGATTGCTTTAAAA-TGAACGGCAGGG-TTTGAACCGCTTT----AACTTG
TCA--------------------------------------CGATGGCCCGTACTAAACA
GACCGCTCGCAAATCTACTGGAGGCAAGGCCCCGCGCAAGCAGCTGGCCACCAAGGCAGC
CAGGAAATCGGCACCCGCCACCGGCGGTGTCAAAAAGCCACATCGTTACAGGCCTGGCAC
AGTTGCTCTTCGAGAGATTCGTCGTTACCAGAAAAGCACTGAGCTACTGATCCGAAAGCT
GCCTTTCCAGCGTTTGGTTCGAGAGATCGCGCAAGACTTCAAGACCGATCTTCGCTTCCA
GAGCTCAGCCGTCATGGCCCTGCAGGAGGCTAGCGAGGCATACCTCGTTGGTCTGTTTGA
AGACACCAACCTGTGCGCTATCCATGCCA
>MK332892_6620c_S_batumensis
GGGCATACACTACGTCCATGGCTGTGACGGTTTTCCTCTTGGCGTGCTCGGTGTAGGTGA
CGGCATCGCGAATAACGTTCTCGAGGAAGACCTTGAGAACCCCTCTGGTTTCTTCATAGA
TGAGACCTGAGATGCGCTTGACACCACCTCTGCGAGCCAGACGCCTGATTGCGGGTTTGG
TGATGCCCTGGATGTTATCACGCAACACCTTACGGTGGCGCTTAGCGCCTCCTTTGCCGA
GACCTTTACCGCCTTTGCCTCTGCCAGACATTTCAAAGT---------------------
---------TGATCGAATGTGTGTGAGAAATACCGCAGTGCCCCGGCAGCTCTTTTTGTA
GGGAACACGGGCAGGATTTCACGCAAGATGGCGAATCTGAAACAGCCAATGAAAGGACCG
ACCTTCCGAGTAGTCTATTTTATCGCGAGCG-GCAGGGTGGGACTTGAAGAAA---CACG
ACCTCCCCGCTGTTG--------------------------TTGGTGTGTGAGTGTGTGT
GTGTGTGTG----------------------------------------------CGCGA
GTGTGTTCTTTTCTGGTTGTTG---TTGTTGTTGTTGTTTCGGTCGCTAAGGGCATATTC
TGTT-----TCATCAGTTT-CTTATTAGGTGGAC------ATTGCCGCAAACATTTAATT
TTTAAAAAA------------GCGAAGGTGGAGAATTTTTCAAGATTTGTTAGCGGTACG
GGCCAGCCGCTGGCTAGCCCGCCAATGAGATCGAGGCGGGCAGCTTTTCTTCCAATCGAA
AAGTTCCGCGGATTGCTTTAAAA-TGAACGGCAGGG-TTTGAACCGCTTT----AACTTG
TCAATCG-------------------------------TCACGATGGCCCGTACTAAACA
GACCGCTCGCAAATCTACCGGAGGCAAGGCCCCGCGCAAGCAGCTGGCCACCAAGGCAGC
CAGGAAATCGGCACCCGCCACCGGCGGTGTCAAAAAGCCACATCGTTACAGGCCTGGCAC
AGTTGCTCTTCGAGAGATTCGTCGTTACCAGAAATCCACTGAGCTACTGATCCGAAAGCT
GCCTTTCCAGCGTTTGGTTCGAGAGATCGCGCAAGACTTCAAGACTGATCTTCGCTTCCA
GAGCTCAGCCGTCATGGCCCTGCAGGAGGCTAGCGAGGCATACCTCGTTGGTCTGTTTGA
AGACACCAACCTGTGCGCTATCCATGCCA
>MK332893_6626c_S_neuberti
GGGCATACACTACGTCCATGGCTGTGACGGTTTTCCTCTTGGCGTGCTCGGTGTAGGTGA
CGGCATCGCGAATAACGTTCTCGAGGAAGACCTTGAGAACCCCTCTGGTTTCTTCATAGA
TGAGACCTGAGATGCGCTTGACACCACCTCTGCGAGCCAGACGCCTGATTGCGGGTTTGG
TGATGCCCTGGATGTTATCACGCAACACCTTACGGTGGCGCTTAGCGCCTCCTTTGCCGA
GACCTTTACCGCCTTTGCCTCTGCCAGACATTTCAAAGT---------------------
---------TGATCGAATGTGTGTGAGAAATACCGCAGTGCCCCGGCAGCTCTATTTGTA
GGGAACACGGGCAGGAGTTCACGCAAGATGGCGAATCTGAAACAGCCAATGAAAGGACCG
ATCTTCCGAGTAGTCTATTGTATCGCGAGCG-GCAGGGTGGGACTTGAAGAAA---CACG
ACCTCCCCGCTGTTG--------------------------TTGGTGTGTGTGTGTGTGT
GTGTGTGTGTGT----------------------------------------GCGCGCGA
GTGTGTTCTTTTCTGGTTGTTG---TTGTTGTTGTT---TTGGTCGCTAAGGGCATATTC
TGTT-----TCATCAGTTT-CTTATTAGGTGAAC------ATTGCCGCAAACATTTAATA
TTAAAAAAA------------GCGACGGTGGAGAATTTTTCAAGGTTTCTTAGCGGTACG
GGCCAGCCGCTGGCTAGCCTGCCAATGAGATCGAGGCGGGCAGCTTTTCTTCCAATCGAA
AAGTTCCGCGGATTGCTTTAAAA-TGAACGGCAGGG-TTTGAACCGCTTT----AACTTG
TCAA-------------------------------------AGATGGCCCGTACTAAACA
GACCGCTCGCAAATCTACCGGAGGCAAGGCCCCGCGCAAGCAGCTGGCCACCAAGGCAGC
CAGGAAATCGGCACCCGCCACCGGCGGTGTCAAAAAGCCACATCGTTACAGGCCTGGCAC
AGTCGCTCTTCGAGAGATTCGTCGTTACCAGAAATCCACTGAGCTACTGATCCGAAAGCT
GCCTTTCCAGCGTTTGGTTCGAGAGATCGCGCAAGACTTCAAGACCGATCTTCGCTTCCA
GAGCTCAGCCGTCATGGCCCTGCAGGAGGCTAGCGAGGCATACCTCGTTGGTCTGTTTGA
AGACACCAACCTGTGCGCTATCCATGCCA
>MK332894_6628c_S_neuberti
GGGCATACACTACGTCCATGGCTGTGACGGTTTTCCTCTTGGCGTGCTCGGTGTAGGTGA
CGGCATCGCGAATAACGTTCTCGAGGAAGACCTTGAGAACCCCTCTGGTTTCTTCATAGA
TGAGACCTGAGATGCGCTTGACACCACCTCTGCGAGCCAGACGCCTGATTGCGGGTTTGG
TGATGCCCTGGATGTTATCACGCAACACCTTACGGTGGCGCTTAGCGCCTCCTTTGCCGA
GACCTTTACCGCCTTTGCCTCTGCCAGACATTTCAAAGT---------------------
---------TGATCGAATGTGTGTGAGAAATACCGCAGTGCCCCGGCAGCTCTATTTGTA
GGGAACACGGGCAGGAGTTCACGCAAGATGGCGAATCTGAAACAGCCAATGAAAGGACCG
ATCTTCCGAGTAGTCTATTGTATCGCGAGCG-GCAGGGTGGGACTTGAAGAAA---CACG
ACCTCCCCGCTGTTG--------------------------TTGGTGTGTGTGTGTGTGT
GTGTGTGTGT------------------------------------------GCGCGCGA
GTGTGTTCTTTTCTGGTTGTTG---TTGTTGTTGTT---TTGGTCGCTAAGGGCATATTC
TGTT-----TCATCAGTTT-CTTATTAGGTGAAC------ATTGCCGCAAACATTTAATA
TTAAAAAAA------------GCGACGGTGGAGAATTTTTCAAGGTTTCTTAGCGGTACG
GGCCAGCCGCTGGCTAGCCTGCCAATGAGATCGAGGCGGGCAGCTTTTCTTCCAATCGAA
AAGTTCCGCGGATTGCTTTAAAA-TGAACGGCAGGG-TTTGAACCGCTTT----AACTTG
TCAA-------------------------------------AGATGGCCCGTACTAAACA
GACCGCTCGCAAATCTACCGGAGGCAAGGCCCCGCGCAAGCAGCTGGCCACCAAGGCAGC
CAGGAAATCGGCACCCGCCACCGGCGGTGTCAAAAAGCCACATCGTTACAGGCCTGGCAC
AGTCGCTCTTCGAGAGATTCGTCGTTACCAGAAATCCACTGAGCTACTGATCCGAAAGCT
GCCTTTCCAGCGTTTGGTTCGAGAGATCGCGCAAGACTTCAAGACCGATCTTCGCTTCCA
GAGCTCAGCCGTCATGGCCCTGCAGGAGGCTAGCGAGGCATACCTCGTTGGTCTGTTTGA
AGACACCAACCTGTGCGCTATCCATGCCA
>KY512722_6631_S_scyphus_enteroplax
GGGCATACACGACGTCCATGGCTGTGACGGTTTTCCTCTTGGCGTGCTCGGTGTAGGTGA
CGGCATCGCGAATAACGTTCTCGAGGAAGACTTTGAGAACCCCTCTGGTTTCTTCGTAGA
TGAGACCTGAGATGCGCTTGACACCACCTCTGCGAGCCAGACGCCTGATTGCGGGTTTGG
TGATGCCCTGAATGTTATCACGCAACACCTTACGGTGGCGCTTAGCGCCTCCTTTGCCGA
GACCTTTACCGCCTTTCCCTCTGCCAGACATGTCAGAGT---------------------
---------TGATCGAATGTGTGTGAGAATTACCGCAGTGCCCCGGCAGCTCTATTTGTA
GGGAACACGGACAGGAGTTCACGCAAGATGGCGAATCTGAATCAGCCAATGAAAGGACCG
ACCTTCCGAGTAGTCTATTTTATCGCGAGCG-GCGGGGTGGGACTTGAAAAAA---CACA
ACCTCCCCGCTGATG--------------------------TTGGTGTGTGTGTGTGT--
--------------------------------------------------GCGCGCGCGA
ATGTGTTCTTTTCTGGTTGTTG---TTGTTGTTGTT---TTGGTCGCTAAGCGCATATTC
TGTT-----TCATCAGTTT-CTTATTAGGTGGAC------ATTGCCGCAAACATTTAATA
AAAAAAA--------------GCGACGGTGGAGAATTTTTCAAGGTTTGTTAACGGTAAG
GGCCAGCCGCTGGCTAGCCCGCCAATGAGATCGAGGCGGGCAGCTTTTCTTCCAATCGAA
AAGTTCCGCGGATTGCTTTAAAAATGAACGGCAGGG-TTTGAACCGCTTT----AACTTG
TCAATCGTCAC-------------------------------GATGGCCCGAACTAAACA
GACCGCTCGCAAATCTACCGGAGGCAAGGCCCCGCGCAAGCAGCTGGCCACCAAGGCAGC
CAGGAAATCGGCACCCGCCACCGGCGGTGTCAAAAAGCCACATCGTTACAGGCCTGGCAC
AGTTGCTCTTCGAGAGATTCGTCGTTACCAGAAAAGCACTGAGCTACTGATCCGAAAGCT
GCCCTTCCAGCGCTTGGTTCGAGAGATCGCGCAAGACTTCAAGACCGACCTTCGCTTCCA
GAGCTCAGCCGTCATGGCCCTGCAGGAGGCTAGCGAGGCATACCTCGTTGGTCTATTTGA
AGACACCAACCTGTGCGCTATCCATGCCA
>MK332895_6635c_S_inversa
GGGCATACACTACGTCCATGGCTGTGACGGTTTTCCTCTTGGCGTGCTCGGTGTAGGTGA
CTGCATCGCGAATAACGTTCTCGAGGAAGACCTTGAGAACCCCTCTGGTTTCTTCATAGA
TGAGACCTGAGATGCGCTTGACACCACCTCTGCGAGCCAGACGCCTGATTGCGGGTTTGG
TGATGCCCTGGATGTTATCACGCAACACCTTTCGGTGGCGCTTAGCGCCTCCTTTGCCGA
GACCTTTACCACCTTTGCCTCTGCCAGACATTTCAAAGT---------------------
---------TGATCGAATGTGTGTGAGAAATGCCACAGTTCCCCAGCAGCTCTATTTGTA
GGGAACACGGGCAGGAGTTCACGCAAGATGGCGAATCTGAAACAGCCAATGAAAGGACCG
ATCTTCCGAGTAATCTATTTTATCGCGAGCG-GCGGGGTGGGACTTGAAGAAA---CACG
AACTCCCCGCTGTTG--------------------------TTGGTGTGTGTGT------
--------------------------------------------------GCGCGCGCGA
GTGTGTTCTTTTCTGGTTGTTT---TTGTTGTTGTT---TTTGTCGCTGAGGGCATATTC
GGTT-----TCATCAGTTT-CTTATTAGGTGGAC------ATTGCCGCAAACATTTAATA
AAAAAAAAAAAAAAAAAAA--GCGACGGTGGAGAATTTTTCAAGGTTTGTTAGCGGTACG
GGCCAGCCGCTGGCTAGCCCGCCAATGAGATCGAGGCGGGCAGCTTTTCTTCCAATCGAA
AAGTTCCGCGGATTGCTTTAAAA-TGAACGGCAAGG-TTTGAACCGCTTT----AACTTG
TCAATCG-----------------------------CGTCACGATGGCCCGTACTAAACA
GACCGCTCGCAAATCTACCGGAGGCAAGGCCCCGCGCAAGCAGCTGGCCACCAAGGCAGC
CAGGAAATCGGCACCCGCCACCGGCGGTGTCAAAAAGCCACATCGTTACAGGCCTGGCAC
AGTTGCTCTTCGAGAGATTCGACGTTACCAGAAAAGCACTGAGCTACTGATCCGAAAGCT
GCCTTTCCAGCGTTTGGTTCGAGAGATCGCGCAAGACTTCAAGACCGATCTTCGCTTCCA
GAGCTCAGCCGTCATGGCCCTGCAGGAGGCTAGCGAGGCATACCTCGTTGGTCTGTTTGA
AGACACCAACCTGTGCGCTATCCATGCCA
>MK332896_6637_S_inversa
GGGCATACACTACGTCCATGGCTGTGACGGTTTTCCTCTTGGCGTGCTCGGTGTAGGTGA
CTGCATCGCGAATAACGTTCTCGAGGAAGACCTTGAGAACCCCTCTGGTTTCTTCATAGA
TGAGACCTGAGATGCGCTTGACACCACCTCTGCGAGCCAGACGCCTGATTGCGGGTTTGG
TGATGCCCTGGATGTTATCACGCAACACCTTTCGGTGGCGCTTAGCGCCTCCTTTGCCGA
GACCTTTACCACCTTTGCCTCTGCCAGACATTTCAAAGT---------------------
---------TGATCGAATGTGTGTGAGAAATGCCACAGTTCCCCAGCAGCTCTATTTGTA
GGGAACACGGGCAGGAGTTCACGCAAGATGGCGAATCTGAAACAGCCAATGAAAGGACCG
ATCTTCCGAGTAATCTATTTTATCGCGAGCG-GCGGGGTGGGACTTGAAGAAA---CACG
AACTCCCCGCTGTTG--------------------------TTGGTGTGTGTGT------
--------------------------------------------------GCGCGCGCGA
GTGTGTTCTTTTCTGGTTGTTT---TTGTTGTTGTT---TTTGTCGCTGAGGGCATATTC
GGTT-----TCATCAGTTT-CTTATTAGGTGGAC------ATTGCCGCAAACATTTAATA
AAAAAAAAAAAAAAAAAAAAAGCGACGGTGGAGAATTTTTCAAGGTTTGTTAGCGGTACG
GGCCAGCCGCTGGCTAGCCCGCCAATGAGATCGAGGCGGGCAGCTTTTCTTCCAATCGAA
AAGTTCCGCGGATTGCTTTAAAA-TGAACGGCAGGG-TTTGAACCGCTTT----AACTTG
TCAATCG-----------------------------CGTCACGATGGCCCGTACTAAACA
GACCGCTCGCAAATCTACCGGAGGCAAGGCCCCGCGCAAGCAGCTGGCCACCAAGGCAGC
CAGGAAATCGGCACCCGCCACCGGCGGTGTCAAAAAGCCACATCGTTACAGGCCTGGCAC
AGTTGCTCTTCGAGAGATTCGACGTTACCAGAAAAGCACTGAGCTACTGATCCGAAAGCT
GCCTTTCCAGCGTTTGGTTCGAGAGATCGCGCAAGACTTCAAGACCGATCTTCGCTTCCA
GAGCTCAGCCGTCATGGCCCTGCAGGAGGCTAGCGAGGCATACCTCGTTGGTCTGTTTGA
AGACACCAACCTGTGCGCTATCCATGCCA
>MK332897_7088_S_scyphus_enteroplax
GGGCATACACGACGTCCATGGCTGTGACGGTTTTCCTCTTGGCGTGCTCGGTGTAGGTGA
CGGCATCGCGAATAACGTTCTCGAGGAAGACTTTGAGAACCCCTCTGGTTTCTTCGTAGA
TGAGACCTGAGATGCGCTTGACACCACCTCTGCGAGCCAGACGCCTGATTGCGGGTTTGG
TGATGCCCTGAATGTTATCACGCAACACCTTACGGTGGCGCTTAGCGCCTCCTTTGCCGA
GACCTTTACCGCCTTTCCCTCTGCCAGACATGTCAGAGT---------------------
---------TGATCGAATGTGTGTGAGAATTACCGCAGTGCCCCGGCAGCTCTATTTGTA
GGGAACACGGACAGGAGTTCACGCAAGATGGCGAATCTGAATCAGCCAATGAAAGGACCG
ACCTTCCGAGTAGTCTATTTTATCGCGAGCG-GCGGGGTGGGACTTGAAAAAA---CACA
ACCTCCCCGCTGATG--------------------------TTGGTGTGTGTGTGTGTGT
GTGTGT--------------------------------------------GCGCGCGCGA
ATGTGTTCTTTTCTGGTTGTTG---TTGTTGTTGTT---TTGGTCGCTAAGCGCATATTC
TGTT-----TCATCAGTTT-CTTATTAGGTGGAC------ATTGCCGCAAACATTTAATA
AAAAAAA--------------GCGACGGTGGAGAATTTTTCAAGGTTTGTTAACGGTAAG
GGCCAGCCGCTGGCTAGCCCGCCAATGAGATCGAGGCGGGCAGCTTTTCTTCCAATCGAA
AAGTTCCGCGGATTGCTTTAAAAATGAACGGCAGGG-TTTGAACCGCTTT----AACTTG
TCAATCGTCAC-------------------------------GATGGCCCGAACTAAACA
GACCGCTCGCAAATCTACCGGAGGCAAGGCCCCGCGCAAGCAGCTGGCCACCAAGGCAGC
CAGGAAATCGGCACCCGCCACCGGCGGTGTCAAAAAGCCACATCGTTACAGGCCTGGCAC
AGTTGCTCTTCGAGAGATTCGTCGTTACCAGAAAAGCACTGAGCTACTGATCCGAAAGCT
GCCCTTCCAGCGCTTGGTTCGAGAGATCGCGCAAGACTTCAAGACCGACCTTCGCTTCCA
GAGCTCAGCCGTCATGGCCCTGCAGGAGGCTAGCGAGGCATACCTCGTTGGTCTGTTTGA
AGACACCAACCTGTGCGCTATCCATGCCA
>MK332898_7089c_S_maculata
GGGCGTACACTACGTCCATGGCTGTGACGGTTTTCCTCTTGGCGTGCTCGGTGTAGGTGA
CTGCATCGCGAATAACGTTCTCGAGGAAGACCTTGAGAACCCCTCTGGTTTCTTCATAGA
TGAGACCTGAGATGCGCTTGACACCACCTCTGCGAGCCAGACGCCTGATTGCGGGTTTGG
TGATGCCCTGGATGTTATCACGCAACACCTTTCGGTGGCGCTTAGCGCCTCCTTTGCCGA
GACCTTTACCACCTTTGCCTCTGCCAGACATTTCAAAGT---------------------
---------TGATCGAATGTGTGTGAGAAATACCACAGTTCCCCAGCAGCTCTATTTGTA
GGGAACACGGGCAGGAGTTCACGCAAGATGGCGAATCTGAAACAGCCAATGAAAGGACCG
ATCTTCCGAGTAATCTATTTTATCGCGAGCG-GCGGGGTGGGACTTGAAGAAA---CACG
ACCTCCCCGCTGTTG--------------------------TTGGTGTGTGTGT------
--------------------------------------------------GCGCGCGCGA
GTGTGTTCTTTTCTGGTTGTTT---TTGTTGTTGTT---TTTGTCGCTGAGGGCATATTC
GGTT-----TCATCAGTTT-CTTATTAGGTGGAC------ATTGCCGCAAACATTTAATA
AAAAAAAAAAAAAAAA-----GCGACGGTGGAGAATTTTTCAAGGTTTGTTAGCGGTACT
GGCTAGCCC-----------GCCAATGAGATCGAGGCGGGCAGCTTTTCTTCCAATCGAA
AAGTTCCGCGGATTGCTTTAAAA-TGAACGGCAGGG-TTTTAACCGCTTT----AACTTG
TCAATCG-----------------------------CGTCACGATGGCCCGTACTAAACA
GACCGCTCGCAAATCTACCGGAGGCAAGGCCCCGCGCAAGCAGCTGGCCACCAAGGCAGC
CAGGAAATCGGCACCCGCCACCGGCGGTGTCAAAAAGCCACATCGTTACAGGCCTGGCAC
AGTTGCTCTTCGAGAGATTCGTCGTTACCAGAAAAGCACTGAGCTACTGATCCGAAAGCT
GCCTTTCCAGCGTTTGGTTCGAGAGATCGCGCAAGACTTCAAGACCGATCTTCGCTTCCA
GAGCTCAGCCGTCATGGCCCTGCAGGAGGCTAGCGAGGCATACCTCGTTGGTCTGTTTGA
AGACACCAACCTGTGCGCTATCCATGCCA
>MK332899_7090c1_S_maculata
GGGCGTACACTACGTCCATGGCTGTGACGGTTTTCCTCTTGGCGTGCTCGGTGTAGGTGA
CTGCATCGCGAATAACGTTCTCGAGGAAGACCTTGAGAACCCCTCTGGTTTCTTCATAGA
TGAGACCTGAGATGCGCTTGACACCACCTCTGCGAGCCAGACGCCTGATTGCGGGTTTGG
TGATGCCCTGGATGTTATCACGCAACACCTTTCGGTGGCGCTTAGCGCCTCCTTTGCCGA
GACCTTTACCACCTTTGCCTCTGCCAGACATTTCAAAGT---------------------
---------TGATCGAATGTGTGTGAGAAATACCACAGTTCCCCAGCAGCTCTATTTGTA
GGGAACACGGGCAGGAGTTCACGCAAGATGGCGAATCTGAAACAGCCAATGAAAGGACCG
ATCTTCCGAGTAATCTATTTTATCGCGAGCG-GCGGGGTGGGACTTGAAGAAA---CACG
ACCTCCCCGCTGTTG--------------------------TTGGTGTGTGTGT------
--------------------------------------------------GCGCGCGCGA
GTGTGTTCTTTTCTGGTTGTTT---TTGTTGTTGTT---TTTGTCGCTGAGGGCATATTC
GGTT-----TCATCAGTTT-CTTATTAGGTGGAC------ATTGCCGCAAACATTTAATA
AAAAAAAAAAAAAA-------GCGACGGTGGAGAATTTTTCAAGGTTTGTTAGCGGTACT
GGCTAGCCC-----------GCCAATGAGATCGAGGCGGGCAGCTTTTCTTCCAATCGAA
AAGTTCCGCGGATTGCTTTAAAA-TGAACGGCAGGG-TTTTAACCGCTTT----AACTTG
TCAATCG-----------------------------CGTCACGATGGCCCGTACTAAACA
GACCGCTCGCAAATCTACCGGAGGCAAGGCCCCGCGCAAGCAGCTGGCCACCAAGGCAGC
CAGGAAATCGGCACCCGCCACCGGCGGTGTCAAAAAGCCACATCGTTACAGGCCTGGCAC
AGTTGCTCTTCGAGAGATTCGTCGTTACCAGAAAAGCACTGAGCTACTGATCCGAAAGCT
GCCTTTCCAGCGTTTGGTTCGAGAGATCGCGCAAGACTTCAAGACCGATCTTCGCTTCCA
GAGCTCAGCCGTCATGGCCCTGCAGGAGGCTAGCGAGGCATACCTCGTTGGTCTGTTTGA
AGACACCAACCTGTGCGCTATCCATGCCA
>MK332900_7090c2_S_maculata
GGGCATACACTACGTCCATGGCTGTGACGGTTTTCCTCTTGGCGTGCTCGGTGTAGGTGA
CTGCATCGCGAATAACGTTCTCGAGGAAGACCTTGAGAACCCCTCTGGTTTCTTCATAGA
TGAGACCTGAGATGCGCTTGACACCACCTCTGCGAGCCAGACGCCTGATTGCGGGTTTGG
TGATGCCCTGGATGTTATCACGCAACACCTTTCGGTGGCGCTTAGCGCCTCCTTTGCCGA
GACCTTTACCACCTTTGCCTCTGCCAGACATTTCAAAGT---------------------
---------TGATCGAATGTGTGTGAGAAATGCCACAGTTCCCCAGCAGCTCTATTTGTA
GGGAACACGGGCAGGAGTTCACGCAAGATGGCGAATCTGAAACAGCCAATGAAAGGACCG
ATCTTCCGAGTAATCTATTTTATCGCGAGCG-GCGGGGTGGGACTTGAAGAAA---CACG
ACCTCCCCGCTGTTG--------------------------TTGGTGTGTGTGT------
--------------------------------------------------GCGCGCGCGA
GTGTGTTCTTTTCTGGTTGTTT---TTGTTGTTGTT---TTTGTCGCTGAGGGCATATTC
GGTT-----TCATCAGTTT-CTTATTAGGTGGAC------ATTGCCGCAAACATTTAATA
AAAAAAAAAAAAAA-------GCGACGGTGGAGAATTTTTCAAGGTTTGTTAGCGGTACT
GGCTAGCCC-----------GCCAATGAGATCGAGGCGGGCAGCTTTTCTTCCAATCGAA
AAGTTCCGCGGATTGCTTTAAAA-TGAACGGCAGGG-TTTTAACCGCTTT----AACTTG
TCAATCG-----------------------------CGTCACGATGGCCCGTACTAAACA
GACCGCTCGCAAATCTACCGGAGGCAAGGCCCCGCGCAAGCAGCTGGCCACCAAGGCAGC
CAGGAAATCGGCACCCGCCACCGGCGGTGTCAAAAAGCCACATCGTTACAGGCCTGGCAC
AGTTGCTCTTCGAGAGATTCGTCGTTACCAGAAAAGCACTGAGCTACTGATCCGAAAGCT
GCCTTTCCAGCGTTTGGTTCGAGAGATCGCGCAAGACTTCAAGACCGATCTTCGCTTCCA
GAGCTCAGCCGTCATGGCCCTGCAGGAGGCTAGCGAGGCATACCTCGTTGGTCTGTTTGA
AGACACCAACCTGTGCGCTATCCATGCCA
>MK332901_7092c_S_trapezensis
GGGCATACACTACGTCCATGGCTGTGACGGTTTTCCTCTTGGCGTGCTCGGTGTAGGTGA
CTGCATCGCGAATAACGTTCTCGAGGAAGACCTTGAGAACCCCTCTGGTTTCTTCATAGA
TGAGACCTGAGATGCGCTTGACACCACCTCTGCGAGCCAGACGCCTGATTGCGGGTTTGG
TGATGCCCTGGATGTTATCACGCAACACCTTTCGGTGGCGCTTAGCGCCTCCTTTGCCGA
GACCTTTACCACCTTTGCCTCTGCCAGACATTTCAAAGT---------------------
---------TGATCGAATGTGTGTGAGAAATACCACAGTTCCCCAGCAGCTCTATTTGTA
GGGAACACGGGCAGGAGTTCACGCAAGATGGCGAATCTGAAACAGCCAATGAAAGGACCG
ATCTTCCGAGTAATCTATTTTATCGCGAGCG-GCGGGGTGGGACTTGAAGAAA---CACG
ACCTCACCGCTGTTG--------------------------TTGGTGTGTGTGT------
--------------------------------------------------GCGCGCGCGA
GTGTGTTCTTTTCTGGTTGTTT---TTGTTGTTGTT---TTTGTCGCTGAGGGCATATTC
GGTT-----TCATCAGTTT-CTTATTAGGTGGAC------ATTGCCGCAAACATTTAATA
AAAAAAAAAAAAAAAA-----GCGACGGTGGAGAATTTTTCAAGGTTTGTTAGCGGTACG
GGCCAGCC------------GCCAATGAGATCGAGGCGGGCAGCTTTTCTTCCAATCGAA
AAGTTCCGCGGATTGCTTTAAAA-TGAACGGCAGGG-TTTGAACCGCTTT----AACTTG
TCAA--------------------------------------GATGGCCCGTACTAAACA
GACCGCTCGCAAATCTACCGGAGGCAAGGCCCCGCGCAAGCAGCTGGCCACCAAGGCAGC
CAGGAAATCGGCACCCGCCACCGGCGGTGTCAAAAAGCCACATCGTTACAGGCCTGGCAC
AGTTGCTCTTCGAGAGATTCGTCGTTACCAGAAAAGCACTGAGCTACTGATCCGAAAGCT
GCCTTTCCAGCGTTTGGTTCGAGAGATCGCGCAAGACTTCAAGACCGATCTTCGCTTCCA
GAGCTCAGCCGTCATGGCCCTGCAGGAGGCTAGCGAGGCATACCTCGTTGGTCTGTTTGA
AGACACCAACCTGTGCGCTATCCATGCCA
>KY512723_7094c_S_trapezensis
GGGCATACACTACGTCCATGGCTGTGACGGTTTTCCTCTTGGCGTGCTCGGTGTAGGTGA
CTGCATCGCGAATAACGTTCTCGAGGAAGACCTTGAGAACCCCTCTGGTTTCTTCATAGA
TGAGACCTGAGATGCGCTTGACACCACCTCTGCGAGCCAGACGCCTGATTGCGGGTTTGG
TGATGCCCTGGATGTTATCACGCAACACCTTTCGGTGGCGCTTAGCGCCTCCTTTGCCGA
GACCTTTACCACCTTTCCCTCTGCCAGACATTTCAAAGT---------------------
---------TGATCGAATGTGTGTGAGAAATACCACAATTCCCCAGCAGCTCTATTTGTA
GGGAACACGGGCAGGAGTTCACGCAAGATGGCAAATCTGAAACAGCCAATGAAAGGACCG
ATCTTCCGAGTAATCTATTTTATCGCGAGCG-GCGGGGTGGGACTTGAAGAAA---CACG
ACCTCCCCGCTGTTG--------------------------TTGGTGTGTGTGT------
--------------------------------------------------GCGCGCGCGA
GTGTGTTCTTTTCTGGTTGTTT---TTGTTGTTGTT---TTTGTCGCTGAGGGCATATTC
GGTT-----TCATCAGTTT-CTTATTAGGTGGAC------ATTGCCGCAAACATTTAATA
AAAAAAAAAAAAAAA------GCGACGGTGGAGAATTTTTCAAGGTTTGTTAGCGGTACG
GGCCAGCC------------GCCAATGAGATCGAGGCGGGCAGCTTTTCTTCCAATCGAA
AAGTTCCGCGGATCGCTTTAAAA-TGAACGGCAGGG-TTTGAACCGCCTT----AACTTG
TCAATCGTCACGACAACAACTACAACAACTGTCAATCGTCACGATGGCCCGTACTAAACA
GACCGCTCGCAAATCTACCGGAGGCAAGGCCCCGCGCAAGCAGCTGGCCACCAAGGCAGC
CAGGAAATCGGCACCCGCCACCGGCGGTGTCAAAAAGCCACATCGTTACAGGCCTGGCAC
AGTTGCTCTTCGAGAGATTCGTCGTTACCAGAAAAGCACTGAGCTACTGATCCGAAAGCT
GCCTTTCCAGCGTTTGGTTCGAGAGATCGCGCAAGACTTCAAGACCGATCTTCGCTTCCA
GAGCTCAGCCGTCATGGCCCTGCAGGAGGCTAGCGAGGCATACCTCGTTGGTCTGTTTGA
AGACACCAACCTGTGCGCTATCCATGCCA
>MK332902_7096_S_contraria
GGGCATACACGACGTCCATGGCTGTGACGGTTTTCCTCTTGGCGTGCTCGGTGTAGGTGA
CGGCATCGCGAATAACATTCTCGAGGAAGACTTTGAGAACCCCTCTGGTTTCTTCGTAGA
TGAGACCTGAGATACGCTTGACACCACCTCTGCGAGCCAGACGCCTGATTGCGGGTTTGG
TGATGCCCTGGATGTTATCACGCAACACCTTACGGTGGCGCTTAGCTCCTCCTTTGCCGA
GACCTTTACCGCCTTTCCCTCTGCCAGACATTTCAGAGT---------------------
---------TGATCGAATGTGTGTGAGAATTACCGCAGTGCCCCGGCAGCTCTATTTGTA
GGGAACACGGACAGGAGTTCACGCAAGATGGCGAATCTGAATCAGCCAATGACAGGACCG
ACCTTCCAAGTAGTCTATTTTATCGCGAGCG-GCGGGGTGGGACTTGAAAAAA---CACA
ACAACAACAACAACA------------------------TGTTGGTGTGTGTGTGTGT--
----------------------------------------------GCGCGCGCGCGCGA
ATGTGTTCTTTTCTGGTTGTTG------TTGTTGTT---TTGGTCGCTAAGCGCATATTC
TGTT-----TCATCAGTTT-CTTATTAGGTGGAC------ATTGCCGCAAACATTTAATA
AAAAAA---------------GCGACGGTGGAGAATTTTTCAAGGTTTGTTAGCGGTAAG
GGCCAGCCGCTGGCTAGCCCGCCAATGAGATCGAGGCGGGCAGCTTTTCTTCCAATCGAA
AAGTTCCGCGGATTGCTTTAAAA-TGAACGGCAGGG-TTTGAACCGCTTTT--TAACTTG
TCAATCGTCAC-------------------------------GATGGCCCGTACTAAACA
GACCGCTCGCAAATCTACCGGAGGCAAGGCCCCGCGCAAGCAGCTGGCCACCAAGGCAGC
CAGGAAATCGGCACCCGCCACCGGCGGTGTCAAAAAGCCACATCGTTACAGGCCTGGCAC
AGTTGCTCTTCGGGAGATTCGTCGTTACCAGAAAAGCACTGAGCTACTGATCCGAAAGCT
GCCCTTCCAGCGCTTGGTTCGAGAGATCGCGCAAGACTTCAAGACCGACCTTCGCTTCCA
GAGCTCAGCCGTCATGGCCCTGCAGGAGGCTAGCGAGGCATACCTCGTTGGTCTGTTTGA
AGACACCAACCTGTGCGCTATCCATGCCA
>MK332903_7097c_S_contraria
GGGCATACACTACGTCCATGGCTGTGACGGTTTTCCTCTTGGCGTGCTCGGTGTAGGTGA
CGGCATCGCGAATAACGTTCTCGAGGAAGACCTTGAGAACCCCTCTGGTTTCTTCATAGA
TGAGACCTGAGATGCGCTTGACACCACCTCTGCGAGCCAGACGCCTGATTGCGGGTTTGG
TGATGCCCTGGATGTTATCACGCAATACCTTACGGTGGCGCTTAGCACCTCCTTTGCCGA
GACCTTTACCACCTTTGCCTCTGCCAGACATTTCAAAGT---------------------
---------TGATCGAATGTGTGTGAGAAATACCGCAGTGCCCCGGCAGCTCTATTTGTA
GGGAACACGGACAGGAGTTCACGCAAGATGGCGAATCTGAAACAGCCAATGAAAGGACCG
ACCTTCCGAGTAGTCTATTTTATCGCGAGCG-GCAGGGTGGGACTTGAAGAAA---CACG
ACCTCCCCGCTGTTG--------------------------TTGGTGTGTGTGTGTGTGT
G------------------------------------------------------CGCGA
GTGTGTTCTTTTCTGGTTGTTG---TTGTT---------TTGGTCGCTAAGGGCATATTC
TGTT-----TCATCAGTTT-CTTATTAGGTGGAC------ATTGCCGCAAACATTTAATT
TTAAAAAAA------------GCGACGGTGGAGAATTTTTCAAGGTTTGTTAGCGGTACG
GGCCAGCCGCTGGCTAGCCCGCCAATGAGATCGAGGCGGGCAGCTTTTCTTCCAATCGAA
AAGTTCCGCGGATTGCTTTAAAA-TGAACGGCAGGG-TTTGAACCGCTTT----AACTTG
TCAATCG-------------------------------TCACGATGGCCCGTACTAAACA
GACCGCTCGCAAATCTACCGGAGGCAAGGCCCCGCGCAAACAGCTGGCCACCAAGGCAGC
CAGGAAATCGGCACCCGCCACCGGCGGTGTCAAAAAGCCACATCGTTACAGGCCTGGCAC
AGTTGCTCTTCGAGAGATTCGTCGTTACCAGAAATCCACTGAGCTACTGATCCGAAAGCT
GCCTTTCCAGCGTTTGGTTCGAGAGATCGCGCAAGACTTCAAGACCGATCTTCGCTTCCA
GAGCTCAGCCGTCATGGCCCTGCAGGAGGCTAGCGAGGCATACCTCGTCGGTCTGTTTGA
AGACACCAACCTGTGCGCTATCCATGCCA
>MK332904_7099_S_contraria
GGGCATACACGACGTCCATGGCTGTGACGGTTTTCCTCTTGGCGTGCTCGGTGTAGGTGA
CGGCATCGCGAATAACATTCTCGAGGAAGACTTTGAGAACCCCTCTGGTTTCTTCGTAGA
TGAGACCTGAGATGCGCTTGACACCACCTCTGCGAGCCAGACGCCTGATTGCGGGTTTGG
TGATGCCCTGGATGTTATCACGCAACACCTTACGGTGGCGCTTAGCTCCTCCTTTGCCGA
GACCTTTACCGCCTTTCCCTCTGCCAGACATTTCAGAGT---------------------
---------TGATCGAATGTGTGTGAGAATTACCGCAGTGCCCCGGCAGCTCTATTTGTA
GGGAACACGGACAGGAGTTCACGCAAGATGGCGAATCTGAATCAGCCAATGACAGGACCG
ACCTTCCAAGTAGTCTATTTTATCGCGAGCG-GCGGGGTGGGACTTGAAAAAA---CACA
ACAACAACAACAACA------------------------TGTTGGTGTGTGTGTGTGTGT
GTGTGTGTGTGTGTGT--------------------------------GCGCGCGCGCGA
ATGTGTTCTTTTCTGGTTGTTG------TTGTTGTT---TTGGTCGCTAAGCGCATATTC
TGTT-----TCATCAGTTT-CTTATTAGGTGGAC------ATTGCCGCAAACATTTAATA
AAAAAA---------------GCGACGGTGGAGAATTTTTCAAGGTTTGTTAGCGGTAAG
GGCCAGCCGCTGGCTAGCCCGCCAATGAGATCGAGGCGGGCAGCTTTTCTTCCAATCGAA
AAGTTCCGCGGATTGCTTTAAAA-TGAACGGCAGGG-TTTGAACCGCTTTT--TAACTTG
TCAATCGTCAC-------------------------------GATGGCCCGTACTAAACA
GACCGCTCGCAAATCTACCGGAGGCAAGGCCCCGCGCAAGCAGCTGGCCACCAAGGCAGC
CAGGAAATCGGCACCCGCCACCGGCGGTGTCAAAAAGCCACATCGTTACAGGCCTGGCAC
AGTTGCTCTTCGGGAGATTCGTCGTTACCAGAAAAGCACTGAGCTACTGATCCGAAAGCT
GCCCTTCCAGCGCTTGGTTCGAGAGATCGCGCAAGACTTCAAGACCGACCTTCGCTTCCA
GAGCTCAGCCGTCATGGCCCTGCAGGAGGCTAGCGAGGCATACCTCGTTGGTCTGTTTGA
AGACACCAACCTGTGCGCTATCCATGCCA
>MK332905_7102_S_trapezensis
GGGCATACACGACGTCCATGGCTGTGACGGTTTTCCTCTTGGCGTGCTCGGTGTAGGTGA
CGGCATCGCGAATAACGTTCTCGAGGAAGACTTTGAGAACCCCTCTGGTTTCTTCGTAGA
TGAGACCTGAGATGCGCTTGACACCACCTCTGCGAGCCAGACGCCTGATTGCGGGTTTGG
TGATGCCCTGGATGTTATCACGCAACACCTTACGGTGGCGCTTAGCTCCTCCTTTGCCGA
GACCTTTACCGCCTTTCCCTCTGCCAGACATTTCAGAGT---------------------
---------TGATCGAATGTGTGTGAGAATTACCGCAGTGCCCCGGCAGCTCTATTTGTA
GGGAACACGGACAGGAGTTCACGCAAGATGGCGAATCTGAATCAGCCAATGACAGGACCG
ACCTTCCAAGTAGTCTATTTTATCGCGAGCG-GCGGGGTGGGACTTGAAAAAA---CACA
ACAACGACAACAACAACAACA------------------TGTTGGTGTGTGCGTGTGTGT
GTGT----------------------------------------------GCGCGCGCGA
ATGTGTTCTTTTCTGGTTGTTG------TTGTTGTT---TTGGTCGCTAAGCGCATATTC
TGTT-----TCATCAGTTT-CTTATTAGGTGGAC------ATTGCCGCAAACATTTAATA
AAAAAA---------------GCGACGGTGGAGAATTTTTCAAGGTTTGTTAGCGGTAAG
GGCCAGCCGCTGGCTAGCCCGCCAATGAGATCGAGGCGGGCAGCTTTTCTTCCAATCGAA
AAGTTCCGCGGATTGCTTTAAAA-TGAACGGCAGGG-TTTAAACCGCTTTT--TAACTTG
TCAATCGTCAC-------------------------------GATGGCCCGTACTAAACA
GACCGCTCGCAAATCTACCGGAGGCAAGGCCCCGCGCAAGCAGCTGGCCACCAAGGCAGC
CAGGAAATCGGCACCCGCCACCGGCGGTGTCAAAAAGCCACATCGTTACAGGCCTGGCAC
AGTTGCTCTTCGAGAGATTCGTCGTTACCAGAAAAGCACTGAGCTACTGATCCGAAAGCT
GCCCTTCCAGCGCTTGGTTCGAGAGATCGCGCAAGACTTCAAGACCGACCTTCGCTTCCA
GAGCTCAGCCGTCATGGCCCTGCAGGAGGCTAGCGAGGCATACCTCGTTGGTCTGTTTGA
AGACACCAACCTGTGCGCTATCCATGCCA
>MK332906_7108_S_scyphus_sigma
GGGCATACACGACGTCCATGGCTGTGACGGTTTTCCTCTTGGCGTGCTCGGTGTAGGTGA
CGGCATCGCGAATAACGTTCTCGAGGAAGACTTTGAGAACCCCTCTGGTTTCTTCGTAGA
TGAGACCTGAGATGCGCTTGACACCACCTCTGCGAGCCAGACGCCTGATTGCGGGTTTGG
TGATGCCCTGAATGTTATCACGCAACACCTTACGGTGGCGCTTAGCGCCTCCTTTGCCGA
GACCTTTACCGCCTTTCCCTCTGCCAGACATGTCAGAGT---------------------
---------TGATCGAATGTGTGTGAGAATTACCGCAGTGCCCCGGCAGCTCTATTTGTA
GGGAACACGGACAGGAGTTCACGCAAGATGGCGAATCTGAATCAGCCAATGAAAGGACCG
ACCTTCCGAGTAGTCTATTTTATCGCGAGCG-GCGGGGTGGGACTTGAAAAAA---CACA
ACCTCCCCGCTGATG--------------------------TTGGTGTGTGTG-------
---------------------------------------------------CGCGCGCGA
ATGTGTTCTTTTCTGGTTGTTG---TTGTTGTTGTT---TTGGTCGCTAAGCGCATATTC
TGTT-----TCATCAGTTT-CTTATTAGGTGGAC------ATTGCCGCAAACATTTAATA
AAAAAA---------------GCGACGGTGGAGAATTTTTCAAGGTTTGTTAGCGGTAAG
GGCCAGCCGCTGGCTAGCCCGCCAATGAGATCGAGGCGGGCAGCTTTTCTTCCAATCGAA
AAGTTCCGCGGATTGCTTTAAAAATGAACGGCAGGG-TTTGAACCGCTTT----AACTTG
TCAATCGTCAC-------------------------------GATGGCCCGAACTAAACA
GACCGCTCGCAAATCTACCGGAGGCAAGGCCCCGCGCAAGCAGCTGGCCACCAAGGCAGC
CAGGAAATCGGCACCCGCCACCGGCGGTGTCAAAAAGCCACATCGTTACAGGCCTGGCAC
AGTTGCTCTTCGAGAGATTCGTCGTTACCAGAAAAGCACTGAGCTACTGATCCGAAAGCT
GCCCTTCCAGCGCTTGGTTCGAGAGATCGCGCAAGACTTCAAGACCGACCTTCGCTTCCA
GAGCTCAGCCGTCATGGCCCTGCAGGAGGCTAGCGAGGCATACCTCGTTGGTCTGTTTGA
AGACACCAACCTGTGCGCTATCCATGCCA
>MK332907_7111c1_Sp_doliolum
GGGCATACACTACGTCCATGGCTGTGACAGTTTTCCTCTTGGCGTGCTCGGTGTAGGTGA
CTGCATCGCGAATAACGTTCTCGAGGAAGACCTTGAGGACCCCTCTGGTTTCTTCATAGA
TGAGACCTGAAATGCGCTTGACACCACCTCTGCGAGCCAGACGCCTGATTGCGGGTTTGG
TGATGCCCTGGATGTTATCACGCAACACCTTGCGGTGACGCTTAGCGCCTCCTTTGCCGA
GCCCTTTACCACCTTTGCCTCTGCCAGACATTTCAAACT---------------------
---------TGATCGGATGTGTGTGAGAAATACTGCAGTGCCCCGGCAGCTCTATTTGTA
GGGGACACGGGCAGAAGTTCACGCAAGATGGCGCATCTAA-ACAGCCAATGAAAGGACCG
ATCTTCAGAGTAGTCTATTTTATCGCGTGCCTGTGGGGTGGGACTTGGAGAAA---CACA
ATCTCCCCGCTGTTTTTTTTTTTTTTTG----------GTGTGTGTGTGTGAGTG-----
---------------------------------------------------------TGT
GTGTGTTCTTCTCTTGTTGTTG---TT------------TTGGTCGCTAAGCACACATTC
TGTTCCATTTCATTATTTT-CTTCTTAGGTGGAC------ATCGCCGCAAAACTACAGGC
TCCATTTAATAAAAA-----CGCGACAGGGGAACATTTTTGAAAGTTT--------TGTT
AGCGCGCCGT---CTAGCCCGCCAATGAGATCAAGGCGGGCAGCTTTTCTTCCAATCAAA
AAGTTCCGCGGATTGCTTTAAAATGAAAAGGCAGGG-TTTGAACAGCTTT----AACTTT
TCAGTCGT---------------------------CGTCG-CGATGGCCCGAACTAAGCA
GACCGCTCGCAAATCTACCGGAGGGAAGGCCCCGCGTAAGCAGCTGGCCACCAAGGCAGC
CAGGAAATCGGCACCCGCCACCGGCGGTGTCAAAAAGCCACATCGTTACAGGCCTGGCAC
AGTTGCTCTTCGAGAAATTCGTCGTTACCAGAAAAGCACTGAGCTACTGATCCGAAAGCT
GCCTTTCCAGCGCTTGGTTCGAGAGATTGCGCAAGACTTCAAGACCGATCTTCGCTTCCA
GAGCTCAGCCGTCATGGCCCTGCAGGAGGCTAGCGAGGCATACCTCGTTGGTCTATTTGA
AGACACCAATTTGTGCGCCATCCATGCCA
>MK332908_7111c2_Sp_doliolum
GGGCATACACTACGTCCATGGCTGTGACAGTTTTCCTCTTGGCGTGCTCGGTGTAGGTGA
CTGCATCGCGAATAACGTTCTCGAGGAAGACCTTGAGGACCCCTCTGGTTTCTTCATAGA
TGAGACCTGAAATGCGCTTGACACCACCTCTGCGAGCCAGACGCCTGATTGCGGGTTTGG
TGATGCCCTGGATGTTATCACGCAACACCTTGCGGTGACGCTTAGCGCCTCCTTTGCCGA
GCCCTTTACCACCTTTGCCTCTGCCAGACATTTCAAAGT---------------------
---------TGATCGGATGTGTGTGAGAAGTACTGCAGTGCCCCGGCAGCTCTATTTGTA
GGGGACACGGGCAGAAGTTCACGCAAGATGGCGCATCCAAAACAGCCAATGAAAGGACCG
ACCTTCAGAGTAGTCTATTTTATCGCGTGCCTGTGGGGTGGGACTTGGAGAAA---CACA
ATCTCCCCGCTGTTTGTTTTTT-------------------TGGGTGCGTGAGTG-----
-----------------------------------------------------------T
GTGTGTTCTTTTCTTGTTGTTG---TT------------TTGGTCGCTAAGCGCACATTC
TGTT-----TCATTATTTT-CTTATTAGGTGGAC------ATCGCCGCAAAACTAAAGGC
TCCATTTAATAAAAAA----CGCGACAGTGGAGAATTTTT-------T--------CAGC
CGC-CGCCGC---CTAGCCCGCCAATGAGATCAAGGCGGGCAGCTTTTCTTCCAATCAAA
AAGTTCCGCGGATTGCTTTAAAATGAAAAGGCAGGG-TTTAAACAGCTTT----AACTTT
ACAGTCGT------------------------------CA-CGATGGCCCGAACTAAGCA
GACCGCTCGCAAATCAACCGGAGGGAAGGCCCCGCGTAAGCAGCTGGCCACCAAGGCAGC
CAGGAAATCGGCACCCGCCACCGGCGGTGTCAAAAAGCCACATCGTTACAGGCCTGGCAC
AGTTGCTCTTCGAGAAATTCGTCGTTACCAGAAAAGCACCGAGCTACTGATCCGAAAGCT
GCCTTTCCAGCGCTTGGTTCGAGAGATTGCGCAAGACTTCAAGACCGATCTTCGCTTCCA
GAGCTCAGCCGTCATGGCCCTGCAGGAGGCTAGCGAGGCATACCTCGTTGGTCTATTTGA
AGACACCAATTTGTGCGCCATCCATGCCA
>MK332909_7114c_S_acampsis
GAGCATACACTACGTCCATGGCTGTGACGGTTTTCCTCTTGGCATGCTCGGTGTAGGTGA
CTGCATCGCGAATAACGTTCTCGAGGAAGACCTTGAGAACCCCTCTGGTTTCTTCATAGA
TGAGACCTGAGATGCGCTTGACACCACCTCTGCGAGCCAGACGCCTGATTGCGGGTTTGG
TGATGCCCTGGATGTTATCACGCAACACCTTTCGGTGGCGCTTAGCGCCTCCTTTGCCGA
GACCTTTACCACCTTTGCCTCTGCCAGACATTTCACAGT---------------------
---------GGATCGAATGTGTGTGAGAAATACCACGGTTCCCCAGCAGCTCTATTTGTA
GGGAACACGGGCAGGAGTTCACGCAAGATGGCGAATCTGAAACAGCCAATGAAAGGACCG
ATCTTCCGAGTAATCTATTTTATCGCGAGCG-GCGGGGTGGGACTTGAAGAAA---CACG
ACCTCCCCGCTGTTG--------------------------TTGGTGTGTGCGT------
------------------------------------------------GCGCGCGCGCGA
GTGTGTTCTTTTCTGGTTGTTT---TTGTTGTTGTT---TTTGTCGCTGAGGGCATATTC
GGTT-----TCATCAGTTT-CTTATTAGGTGGAC------ATTGCCGCAAACATTTAATA
AAAAAAAAA---AAAAAA---GCGACGGTGGAGAATTTTTCAAGGTTTGTTAGCGGTACG
GGCCAGCCGCTGGCTAGCCCGCCAATGAGATCGAGGCGGGCAGCTTTTCTTCCAATCGAA
AAGTTCGGCGGATTGCTTTAAAA-TGAACGGCAGGG-TTTGAACCGCTTT----AACTTG
TCA--------------------------------------CGATGGCCCGTACTAAACA
GACCGCTCGCAAATCTACCGGAGGCAAGGCCCCACGCAAGCAGCTGGCCACCAAGGCAGC
CAGGAAATCGGCACCCGCCACCGGCGGTGTCAAAAAGCCACATCGTTACAGGCCTGGCAC
AGTTGCTCTTCGAGAGATTCGTCGTTACCAGAAAAGCACTGAGCTACTGATCCGAAAGCT
GCCTTTCCAGCGTTTGGTTCGAGAGATCGCGCAAGACTTCAAGACCGATCTTCGCTTCCA
GAGCTCAGCCGTCATGGCCCTGCAGGAGGCTAGCGAGGCATACCTCGTTGGTCTGTTTGA
AGACACCAACCTGTGCGCTATCCATGCCA
>MK332910_7115_S_acampsis
GAGCATACACTACGTCCATCGCTGTGACGGTTTTCCTCTTGGCATGCTCGGTGTAGGTGA
CTGCATCGCGAATAACGTTCTCGAGGAAGACCTTGAGAACCCCTCTGGTTTCTTCATAGA
TGAGACCTGAGATGCGCTTGACACCACCTCTGCGAGCCAGACGCCTGATTGCGGGTTTGG
TGATGCCCTGGATGTTATCACGCAACACCTTTCGGTGGCGCTTAGCGCCTCCTTTGCCGA
GACCTTTACCACCTTTGCCTCTGCCAGACATTTCACAGT---------------------
---------GGATCGAATGTGTGTGAGAAATACCACGGTTCCCCAGCAGCTCTATTTGTA
GGGAACACGGGCAGGAGTTCACGCAAGATGGCGAATCTGAAACAGCCAATGAAAGGACCG
ATCTTCCGAGTAATCTATTTTATCGCGAGCG-GCGGGGTGGGACTTGAAGAAA---CACG
ACCTCCCCGCTGTTG--------------------------TTGGTGTGTGTGTGTGT--
--------------------------------------------------GCGCGCGCGA
GTGTGTTCTTTTCTGGTTGTTT---TTGTTGTTGTT---TTTGTCGCTGAGGGCATATTC
GGTT-----TCATCAGTTT-CTTATTAGGTGGAC------ATTGCCGAAAACATTTAATA
AAAAAAAAACAAAAAAAA---GCGACGGTGGAGAATTTTTCAAGGTTTGTTAGCGGTACG
GGCCAGCCGCTGGCTAGCCCGCCAATGAGATCGAGGCGGGCAGCTTTTCTTCCAATCGAA
AAGTTCGGCGGATTGCTTTAAAA-TGAACGGCAGGG-TTTGAACCGCTTT----AACTTG
TCA--------------------------------------CGATGGCCCGTACTAAACA
GACCGCTCGCAAATCTACCGGAGGCAAGGCCCCACGCAAGCAGCTGGCCACCAAGGCAGC
CAGGAAATCGGCACCCGCCACCGGCGGTGTCAAAAAGCCACATCGTTACAGGCCTGGCAC
AGTTGCTCTTCGAGAGATTCGTCGTTACCAGAAAAGCACTGAGCTACTGATCCGAAAGCT
GCCTTTCCAGCGTTTGGTTCGAGAGATCGCGCAAGACTTCAAGACCGATCTTCGCTTCCA
GAGCTCAGCCGTCATGGCCCTGCAGGAGGCTAGCGAGGCATACCTCGTTGGTCTGTTTGA
AGACACCAACCTGTGCGCTATCCATGCCA
>KY512721_7118_S_batumensis
GGGCATACACTACGTCCATGGCTGTGACGGTTTTCCTCTTGGCGTGCTCGGTGTAGGTGA
CGGCATCGCGAATAACGTTCTCGAGGAAGACCTTGAGAACCCCTCTGGTTTCTTCATAGA
TGAGACCTGAGATGCGCTTGACACCACCTCTGCGAGCCAGACGCCTGATTGCGGGTTTGG
TGATGCCCTGGATGTTATCACGCAACACCTTACGGTGGCGCTTAGCGCCTCCTTTGCCGA
GACCTTTACCGCCCTTGCCTCTGCCAGACATTTCAAAGT---------------------
---------TGATCGAATGTGTGTGAGAAATACTGCAGTGCCCCGGCAGCTCTATTTGTA
GGGAACACGGGCAGGATTTCACGCAAGATGGCGAATCTGAAACAGCCAATGAAAGGACCG
ATCTTCCGAGTAGTGTATTTTATCGCGAGCG-GCAGGGTGGGACTTGAAGAAA---CACG
ACCTCCCCGCTGTTG--------------------------TTGGTGTGTGAGTGTGTGT
GTGTGTGTG----------------------------------------------CGCGA
GTGTGTTCTTTTCTGGTTGTTG---TTGTTGTTGTT---TCGGTCGCTAAGGGCATATTC
TGTT-----TCATCAGTTT-CTTATTAGGTGGAC------ATTGCCGCAAACATTTAATT
TTTAAAAAA------------GCGAAGGTGGAGAATTTTTCAAGATTTGTTAGCGGTACG
GGCCAGCCGCTGGCTAGCCCGCCAATGAGATCGAGGCGGGCAGCTTTTCTTCCAATCGAA
AAGTTCCGCGGATTGCTTTAAAA-TGAACGGCAGGG-TTTGAACCGCTTT----AACTTG
TCAATCG-------------------------------TCACGATGGCCCGTACTAAACA
GACCGCTCGCAAATCTACCGGAGGCAAGGCCCCGCGCAAGCAGCTGGCCACCAAGGCAGC
CAGGAAATCGGCACCCGCCACCGGCGGTGTCAAAAAGCCACATCGTTACAGGCCTGGCAC
AGTTGCTCTTCGAGAGATTCGTCGTTACCAGAAATCCACTGAGCTACTGATCCGAAAGCT
GCCTTTCCAGCGTTTGGTTCGAGAGATCGCGCAAGACTTCAAGACTGATCTTCGCTTCCA
GAGCTCAGCCGTCATGGCCCTGCAGGAGGCTAGCGAGGCATACCTCGTTGGTCTGTTTGA
AGACACCAACCTGTGCGCTATCCATGCCA
